# Supplementary material for: Relation between occupants’ health problems, demographic and indoor environment subjective evaluations: A cross-sectional questionnaire survey study in Java Island, Indonesia
Source: PLoS One. 2021 Jul 9;16(7):e0254460. doi: 10.1371/journal.pone.0254460 (PMC8270411; doi:10.1371/journal.pone.0254460)
Supplement: S1 Dataset — (CSV) [file pone.0254460.s002.csv]

Age	City	Type of district	Gender	Estimated total monthly housing member income IDR	1. While you are staying in the house, do you feel thermal discomfort due to hot air temperature?	If "Yes", how long within a day (hours)?	2. Do you feel difficult to sleep due to hot air temperature?	If "Yes", how frequent does it occur?	3. How do you evaluate the current air quality in your house?	If you selected "Slightly poor", "Poor", or "Worst", what is its sources?	4. In general, what would you say the condition of your indoor environment in your house?	Sinusitis	Bronchitis	Caugh	Asthma	Blown	Urinary Hesitancy	Inflammation	Migraine	Typhoid	Puke	Constipation	Ulcer	Hemorrhoids	Diarrhea	Odinofagia	Chicken Pox	Tinea Versicolor	Eczema	Trachycardia	Chest Pain	Hypotension	Hypertension	Thyroid	Severe Dehydration	Dizzy	Passed out	Tiredness	Rheumatism	Fidgety	Damp skin	Muscle Cramps	Measles	Insomnia	Do you smoke?	If "Yes", how many cigarettes per day?	Do you drink alcohol?	If "Yes", how many glasses per day?	Are you in medical treatment now?
31	Yogyakarta	Urban	Female	7.000.000 - 8.000.000	1	5	1	a few nights per month	Slightly good		Good	0	0	1	0	0	0	0	0	0	0	1	0	0	0	0	0	0	0	0	0	1	0	0	0	0	0	1	0	0	0	1	0	0	0		0		0
43	Jogja	Rural/Kampung	Female	1.000.000 - 2.000.000	0	0	0		Slightly good		Good	0	0	1	0	0	0	0	1	0	1	0	1	1	0	0	0	0	0	0	0	0	1	0	0	1	0	1	1	0	0	1	0	0	0		0		0
21	yogyakarta	Rural/Kampung	Male	< 1.000.000	1	6	1	a few nights per week	Slightly good		Good	0	0	1	0	0	0	0	0	0	0	1	0	0	1	0	0	0	0	0	1	1	0	0	0	1	0	1	0	0	0	1	0	0	0		0		0
20	Pati	Urban	Female	4.000.000 - 5.000.000	0	0	0		Good		Good	0	0	0	0	0	0	0	0	0	0	0	0	0	0	0	0	0	0	0	0	0	0	0	0	0	0	1	0	0	0	0	0	0	0		0		0
21	Purworejo	Rural/Kampung	Male	7.000.000 - 8.000.000	1	5	0		Slightly good		Good	0	0	1	0	0	0	0	0	0	0	0	0	0	0	0	0	0	0	0	0	1	0	0	0	0	0	0	0	0	0	0	0	0	1	5	0		0
21	Yogyakarta	Rural/Kampung	Female	2.000.000 - 3.000.000	0	0	1	less frequent	Very good		Very good	0	0	0	0	0	0	0	0	0	0	1	1	0	0	0	1	0	0	0	0	0	0	0	0	1	0	0	0	0	0	0	0	0	0		0		0
24	Bogor, Indonesia	Urban	Male	4.000.000 - 5.000.000	1	6	1	every night	Good		Good	0	0	0	0	0	0	0	0	0	0	0	0	0	0	0	0	0	0	0	0	0	0	0	0	0	0	0	0	0	0	0	0	0	0		0		0
31	Jakarta	Urban	Male	> 8.000.000	1	6	0		Slightly good		Slightly poor	0	0	1	0	0	0	0	0	0	0	0	0	0	0	0	0	0	1	0	0	0	0	0	1	0	0	1	1	0	0	1	0	0	0		0		0
20	Cirebon	Urban	Male	> 8.000.000	0	0	0		Good		Good	0	0	0	0	0	0	0	0	0	0	0	0	0	0	0	0	0	0	0	0	0	0	0	0	0	0	0	0	0	0	0	0	0	0		0		0
20	Kab.Semarang	Rural/Kampung	Male	2.000.000 - 3.000.000	0	0	0		Slightly poor	Smoke	Good	0	0	0	0	0	0	0	0	0	0	0	0	0	0	0	0	0	1	0	1	0	0	0	0	0	0	0	0	0	0	0	0	0	0		0		0
21	Tuban	Rural/Kampung	Female	> 8.000.000	0	0	0		Slightly good		Good	0	0	1	0	0	1	0	1	0	1	1	1	0	1	1	0	0	0	1	0	0	0	0	1	1	0	1	0	0	0	1	0	1	0		0		0
20	Tasikmalaya	Urban	Male	3.000.000 - 4.000.000	0	0	1	less frequent	Slightly good		Good	0	0	0	0	0	0	0	0	0	0	0	0	0	0	0	0	0	0	0	0	0	0	0	0	0	0	0	0	0	0	0	0	0	0		0		0
50	Jakarra	Urban	Male	2.000.000 - 3.000.000	1	10	1	every night	Good		Good	1	1	1	0	0	0	0	0	0	0	1	1	1	0	0	0	1	1	0	0	1	0	0	0	0	0	1	1	0	0	1	0	0	0		0		1
26	Jakarta	Urban	Male	7.000.000 - 8.000.000	1	3	0		Slightly good		Slightly poor	0	0	1	0	0	0	0	1	0	0	1	0	0	0	1	0	0	1	0	0	1	0	0	0	1	0	1	1	0	0	1	0	1	0		0		0
38	Jakarta	Urban	Male	> 8.000.000	1	2	0		Slightly poor	Odor;Others	Slightly poor	0	0	0	0	0	0	0	0	0	0	0	0	0	0	0	0	0	0	0	0	0	0	0	1	0	0	1	1	0	0	0	0	0	0		0		0
20	Jogjakarta	Urban	Female	< 1.000.000	0	0	1	a few nights per month	Good		Good	0	0	1	0	0	0	0	0	0	0	1	0	0	0	0	0	0	0	0	0	1	0	0	0	0	0	1	0	0	1	0	0	1	0		0		0
47	Yogyakarta	Urban	Female	> 8.000.000	1	2	1	less frequent	Slightly good		Slightly poor	0	0	0	0	0	0	0	0	0	0	0	0	0	0	0	0	0	0	0	0	0	0	0	0	0	0	1	0	0	0	0	0	0	0		0		0
20	Klaten	Rural/Kampung	Male	1.000.000 - 2.000.000	0	0	0		Slightly poor	Dust	Slightly poor	0	0	1	0	0	1	0	1	0	0	0	0	1	1	0	0	1	0	0	0	1	0	0	0	1	0	1	1	0	0	1	0	0	0		0		0
25	Tangerang Selatan	Urban	Male	5.000.000 - 6.000.000	1	8	1	a few nights per week	Good		Good	0	0	1	0	0	0	0	1	0	0	1	1	0	0	1	0	0	0	0	0	0	1	0	1	1	0	0	1	0	0	1	0	1	0		0		1
30	jakarta	Urban	Female	> 8.000.000	1	1	0		Slightly good		Good	0	0	0	0	0	0	0	0	0	0	0	0	0	0	0	0	0	0	0	0	0	0	0	0	0	0	0	0	0	0	0	0	0	0		0		0
30	Yogyakarta	Urban	Male	3.000.000 - 4.000.000	1	10	1	a few nights per week	Slightly good		Good	0	0	1	0	0	0	0	1	0	0	0	0	0	0	0	0	0	0	0	0	0	0	0	0	1	0	0	0	0	0	0	0	0	0		0		0
20	Purwodadi	Rural/Kampung	Female	1.000.000 - 2.000.000	1	1	0		Good		Good	0	1	1	1	1	0	0	0	0	0	1	1	0	0	0	0	0	0	0	1	1	0	0	1	1	0	1	0	0	0	0	0	0	0		0		0
28	Kendal	Rural/Kampung	Male	5.000.000 - 6.000.000	0	0	1	less frequent	Good		Very good	0	0	0	0	0	0	0	0	0	0	0	0	0	0	0	0	0	0	0	0	0	0	0	0	0	0	0	0	0	0	0	0	0	0		0		0
26	Bantul	Rural/Kampung	Female	3.000.000 - 4.000.000	1	5	1	a few nights per week	Slightly poor	Dust	Good	0	0	1	0	0	0	1	0	0	0	1	0	0	1	0	0	1	0	0	0	1	0	0	1	0	0	1	1	0	0	1	0	0	0		0		0
18	Yogyakarta	Urban	Male	3.000.000 - 4.000.000	1	7	1	every night	Slightly good		Good	0	0	0	0	0	0	0	0	0	0	0	0	0	0	0	0	1	0	0	0	0	0	0	0	0	0	1	0	0	0	0	0	1	0		0		0
24	Bukittinggi	Rural/Kampung	Female	5.000.000 - 6.000.000	0	0	0		Slightly poor	Dust	Very good	0	0	0	0	0	0	0	1	0	0	0	1	0	0	0	0	0	0	0	1	1	0	0	0	0	0	1	1	0	0	1	0	0	0		0		0
30	Cirebon	Rural/Kampung	Male	> 8.000.000	0	0	1	a few nights per week	Good		Good	0	0	0	0	0	0	0	1	0	0	0	0	0	0	0	0	0	0	0	0	0	0	0	0	0	0	0	0	0	0	0	0	0	0		0		0
20	Purwodadi	Rural/Kampung	Female	5.000.000 - 6.000.000	1	0.5	1	less frequent	Slightly good		Good	0	0	1	0	0	0	0	1	0	0	0	1	0	1	0	1	0	0	0	0	1	0	0	0	1	0	1	0	0	0	1	0	0	0		0		0
27	Semarang	Rural/Kampung	Male	2.000.000 - 3.000.000	0	0	0		Good		Good	0	0	1	0	0	0	0	0	0	0	0	1	1	0	0	0	0	0	0	0	0	0	0	0	0	0	1	1	0	0	0	0	0	0		0		0
32	Magelang	Urban	Male	3.000.000 - 4.000.000	0	0	1	a few nights per month	Good		Good	1	0	0	0	0	0	1	0	0	0	1	0	0	0	0	1	0	0	0	0	0	1	0	1	1	0	1	0	0	0	0	0	0	0		0		0
20	Yogyakarta	Urban	Male	< 1.000.000	0	0	1	less frequent	Good		Good	0	0	0	0	0	0	0	0	1	0	0	0	0	0	0	0	1	0	0	0	0	0	0	0	0	0	0	0	0	0	0	0	0	0		0		0
28	Semarang	Rural/Kampung	Male	7.000.000 - 8.000.000	0	0	1	a few nights per week	Good		Good	1	0	0	0	0	0	0	0	0	0	0	0	0	0	0	0	0	0	0	0	0	0	0	0	0	0	0	0	0	0	0	0	0	0		0		0
29	Dki jakarta	Urban	Female	5.000.000 - 6.000.000	1	2	1	less frequent	Good		Good	0	0	0	0	0	0	0	0	0	0	0	0	0	0	0	0	0	0	0	0	0	0	0	0	0	0	0	0	0	0	0	0	0	0		0		0
37	jogja	Rural/Kampung	Female	5.000.000 - 6.000.000	1	2	1	a few nights per week	Slightly good		Good	0	0	0	0	0	0	0	0	0	0	0	0	0	0	0	0	0	0	0	0	0	0	0	0	0	0	0	0	0	0	0	0	0	0		0		0
34	Tanjungpinang	Urban	Male	5.000.000 - 6.000.000	0	0	1	less frequent	Good		Good	0	0	0	0	1	0	0	1	0	1	0	1	0	1	0	0	0	0	0	1	0	0	0	0	1	0	0	0	0	0	1	0	1	0		0		0
30	Madiun	Urban	Male	> 8.000.000	0	0	1	every night	Slightly good		Good	0	0	0	0	0	0	0	0	0	0	0	0	0	0	0	0	1	0	0	0	0	0	0	0	0	0	0	0	0	0	0	0	0	0		0		0
31	Jakarta	Urban	Male	> 8.000.000	1	2	0		Slightly good		Good	0	0	1	0	0	0	0	1	0	0	0	0	0	0	0	0	0	0	0	0	0	0	0	0	0	0	0	0	0	0	0	0	0	0		0		0
20	Surakarta	Urban	Female	< 1.000.000	1	1	1	every night	Slightly good		Slightly poor	0	0	0	0	0	0	0	0	0	0	0	0	0	0	0	0	0	0	0	0	0	0	0	1	0	0	1	0	0	0	0	0	1	0		0		0
29	Samarinda	Urban	Female	< 1.000.000	1	1	1	a few nights per week	Slightly good		Good	0	0	0	0	0	0	0	1	0	0	0	0	0	0	0	0	0	1	0	0	1	1	0	0	0	0	0	0	0	0	0	0	0	0		0		0
41	Bandung	Urban	Female	> 8.000.000	0	0	1	a few nights per month	Good		Good	1	0	1	0	0	0	0	1	0	0	0	0	1	0	1	0	0	1	0	0	0	1	0	0	1	0	0	0	0	0	0	0	1	0		0		1
57	Jogjakarta	Urban	Male	5.000.000 - 6.000.000	1	4	1	a few nights per month	Good		Good	0	0	0	0	0	0	0	0	0	0	0	0	0	0	0	0	0	0	0	0	0	0	0	0	0	0	0	0	0	0	0	0	0	0		0		0
50	Bandung	Urban	Female	> 8.000.000	0	0	1	a few nights per month	Slightly good		Good	0	0	1	0	0	0	0	0	0	0	0	0	0	0	0	0	0	0	0	0	1	0	0	0	1	0	1	0	0	0	1	0	0	0		0		0
21	Purwodadi	Rural/Kampung	Female	1.000.000 - 2.000.000	1	2	1	a few nights per month	Very good		Good	0	0	1	0	1	0	1	1	0	1	1	1	0	1	0	0	0	0	0	1	0	0	0	1	1	0	1	1	0	0	1	0	1	0		0		0
32	Sumedang	Rural/Kampung	Female	7.000.000 - 8.000.000	1	8	1	every night	Poor	Smoke;Odor;Dust	Slightly poor	0	0	1	0	1	0	0	1	1	0	1	1	1	1	1	1	0	0	1	1	1	1	0	1	1	0	1	1	1	0	1	1	1	0		0		1
29	Palembang	Urban	Male	> 8.000.000	1	2	0		Slightly good		Good	0	0	1	0	1	0	0	1	0	0	0	1	0	0	0	0	0	0	0	0	0	0	0	1	0	0	0	0	0	0	0	0	0	0		0		0
27	Yogya	Urban	Female	> 8.000.000	0	0	0		Slightly good		Good	0	0	0	0	0	0	0	0	0	0	0	0	0	0	0	0	0	0	0	0	0	0	0	0	0	0	0	0	0	0	0	0	0	0		0		0
28	Kab. Sumedang	Rural/Kampung	Female	< 1.000.000	1	1	1	a few nights per week	Poor	Dust	Poor	0	0	0	0	0	0	0	1	0	0	1	1	1	0	0	0	0	0	1	1	0	0	0	0	1	0	1	0	0	0	1	0	0	0		0		0
30	Yogyakarta	Rural/Kampung	Female	> 8.000.000	0	0	1	less frequent	Very good		Good	0	0	0	0	0	0	0	0	0	0	0	1	0	0	0	0	0	0	0	0	0	0	0	0	0	0	1	0	0	0	0	0	0	0		0		0
30	Yogyakarta	Rural/Kampung	Female	> 8.000.000	1	4	1	less frequent	Slightly poor	Dust;Fungi	Slightly poor	0	0	1	0	0	0	0	0	0	0	0	0	0	0	0	0	1	1	0	1	1	0	0	0	0	0	0	0	0	0	1	0	0	0		0		0
29	Semarang, Ind	Rural/Kampung	Female	4.000.000 - 5.000.000	1	3	1	less frequent	Slightly good		Good	0	0	1	0	0	0	0	0	0	0	0	1	0	0	0	0	0	0	0	0	1	0	0	1	1	0	0	1	0	0	1	0	0	0		0		0
20	Magelang	Rural/Kampung	Female	< 1.000.000	0	0	0		Very good		Good	0	0	0	0	0	0	0	0	0	0	0	1	0	1	0	0	0	0	1	1	1	0	0	0	1	0	1	0	1	0	1	0	0	0		0		0
33	Tanjungpinang	Urban	Male	> 8.000.000	0	0	1	less frequent	Good		Good	0	0	0	0	0	0	0	0	0	0	0	0	0	1	1	0	0	0	0	0	0	0	0	0	0	0	1	0	0	0	1	0	0	0		0		0
23	Magelang	Urban	Female	1.000.000 - 2.000.000	0	0	0		Good		Good	0	0	1	0	0	0	0	0	0	0	0	0	0	0	0	0	0	0	0	0	0	0	0	0	1	0	1	0	0	0	1	0	0	0		0		0
25	Jakarta	Rural/Kampung	Female	3.000.000 - 4.000.000	1	3	0		Slightly poor	Dust	Slightly poor	0	0	1	0	0	0	0	0	0	0	0	0	0	0	0	0	0	0	0	0	0	0	0	0	1	0	1	0	0	0	0	0	0	0		0		0
21	Tanjung Selor	Rural/Kampung	Male	1.000.000 - 2.000.000	1	6	1	a few nights per week	Slightly good		Good	0	0	0	0	0	0	0	0	0	0	0	0	0	0	0	0	1	0	0	0	0	0	0	0	0	0	0	0	0	1	0	0	0	1	1	0		0
19	Karawang	Rural/Kampung	Female	7.000.000 - 8.000.000	1	5	1	a few nights per week	Slightly poor	Smoke;Dust	Slightly poor	0	0	1	0	0	0	0	1	0	1	0	1	0	1	0	0	0	0	1	1	1	0	0	0	1	0	0	0	1	0	0	0	1	0		0		0
18	Jepara	Urban	Female	< 1.000.000	1	5	1	a few nights per week	Good		Good	0	0	1	0	0	0	0	1	1	0	0	1	0	0	0	1	0	0	0	0	1	0	0	0	1	0	0	0	0	0	0	0	1	0		0		0
19	Karawang	Rural/Kampung	Female	4.000.000 - 5.000.000	0	0	1	a few nights per week	Very good		Good	0	0	1	1	1	0	0	1	1	1	1	1	0	0	0	0	1	0	1	1	0	0	0	1	1	0	1	0	0	0	1	0	1	0		0		1
22	Magelang	Urban	Male	1.000.000 - 2.000.000	1	15	1	every night	Good		Very good	0	0	0	0	0	0	0	0	0	0	0	0	0	0	0	0	0	0	0	0	0	0	0	0	1	0	0	0	1	0	0	0	1	0		1	1	0
19	Bekasi	Rural/Kampung	Male	2.000.000 - 3.000.000	0	0	0		Slightly good		Good	0	0	0	0	0	0	0	1	0	0	0	0	0	0	0	0	0	0	0	0	0	0	0	0	1	0	1	0	0	0	1	0	0	0		0		0
21	Karawang	Rural/Kampung	Female	2.000.000 - 3.000.000	1	1.5	1	less frequent	Slightly poor	Dust	Slightly poor	0	1	1	0	1	0	0	0	1	0	1	1	0	1	1	0	1	1	0	0	0	0	0	1	1	0	1	1	1	1	1	0	1	0		0		0
20	Jakarta	Urban	Male	> 8.000.000	1	1	1	every night	Worst	Dust	Good	0	1	1	0	0	0	0	0	1	1	0	1	0	0	0	0	1	1	0	0	0	0	0	0	0	0	0	0	0	0	0	0	0	0		0		0
19	Krw	Rural/Kampung	Female	1.000.000 - 2.000.000	0	0	0		Slightly poor	Dust	Good	0	0	1	0	1	0	0	1	0	1	0	1	0	1	1	0	0	0	1	1	0	0	0	0	1	1	1	0	1	0	1	0	0	0		0		0
30	yogyakarta	Rural/Kampung	Female	2.000.000 - 3.000.000	0	0	1	less frequent	Good		Good	0	0	1	0	0	0	0	1	0	1	0	0	0	0	0	0	0	1	0	0	1	0	0	0	1	0	1	0	0	0	0	0	0	0		0		0
30	SLEMAN	Rural/Kampung	Female	3.000.000 - 4.000.000	1	2.5	1	a few nights per month	Slightly good		Good	0	0	0	0	0	0	0	0	0	0	1	1	0	0	0	0	0	0	0	0	0	0	0	0	1	0	1	0	1	0	0	0	1	0		0		0
36	Yogyakarta	Rural/Kampung	Female	> 8.000.000	1	1	1	a few nights per week	Slightly good		Good	1	1	0	1	0	0	0	0	0	0	0	0	0	0	0	0	0	0	0	0	0	0	0	0	0	0	0	0	0	0	0	0	0	0		0		0
20	Karawang	Rural/Kampung	Male	< 1.000.000	0	0	0		Slightly good		Slightly poor	1	1	1	0	0	0	0	0	1	0	0	1	0	0	0	0	0	0	0	1	0	0	0	0	1	0	1	1	0	1	0	0	1	0		0		0
27	Semarang	Urban	Male	4.000.000 - 5.000.000	1	3	1	a few nights per week	Good		Good	0	0	0	0	0	0	0	0	0	0	0	0	0	0	0	0	0	0	0	0	0	0	0	0	0	0	0	0	0	0	0	0	0	0		0		0
21	Karawang	Urban	Female	3.000.000 - 4.000.000	0	0	1	every night	Good		Good	0	1	1	0	0	0	0	0	0	0	0	1	0	0	0	0	0	0	1	0	0	0	0	0	0	0	1	1	0	0	1	0	1	0		0		0
21	Karawang	Urban	Male	< 1.000.000	0	0	0		Slightly poor	Smoke	Slightly poor	0	0	1	0	0	0	0	0	0	0	0	0	0	0	0	0	0	0	0	0	0	0	0	0	0	0	0	0	0	0	0	0	0	0		0		0
32	Karawang	Rural/Kampung	Female	2.000.000 - 3.000.000	1	5	1	every night	Slightly good		Slightly poor	0	0	1	0	1	0	1	1	1	0	1	1	0	0	0	0	1	0	1	1	1	0	0	1	1	0	1	1	1	1	1	0	1	0		0		0
31	Purwodadi	Rural/Kampung	Female	1.000.000 - 2.000.000	0	0	0		Good		Good	0	0	1	0	0	0	0	0	0	0	0	0	0	1	0	0	0	0	0	0	0	0	0	0	0	0	0	0	0	0	0	0	0	0		0		1
30	Salatiga	Urban	Female	> 8.000.000	1	4	1	less frequent	Good		Good	0	0	1	0	0	0	0	1	0	0	0	1	0	1	0	0	0	0	0	0	0	0	0	0	1	0	0	0	0	0	0	0	0	0		0		0
34	Makassar	Urban	Male	7.000.000 - 8.000.000	1	2	1	a few nights per week	Good		Good	0	0	0	0	0	0	0	0	0	0	0	0	0	0	0	0	0	0	0	0	0	0	0	0	0	0	1	0	0	1	0	0	0	0		0		0
30	Sleman	Urban	Male	1.000.000 - 2.000.000	0	0	0		Good		Good	0	0	1	0	0	0	0	0	0	0	0	0	0	0	0	0	0	0	0	0	0	0	0	1	0	0	1	0	0	0	0	0	0	0		0		0
41	Makassar	Urban	Female	> 8.000.000	0	0	0		Very good		Very good	0	0	1	0	0	0	0	0	0	0	0	0	0	0	0	0	0	0	0	0	0	0	0	0	0	0	0	0	0	0	0	0	0	0		0		0
29	Sleman	Rural/Kampung	Male	5.000.000 - 6.000.000	1	2	1	a few nights per week	Slightly good		Good	0	1	1	0	0	0	0	0	0	1	0	1	0	0	0	0	0	0	0	0	1	0	0	1	0	0	0	0	0	0	0	0	0	0		0		0
39	Bantul	Urban	Female	> 8.000.000	1	1	0		Very good		Very good	0	0	0	0	0	0	0	1	0	0	0	1	0	0	0	0	0	0	0	0	0	0	0	0	0	0	0	0	0	0	1	0	0	0		0		0
39	Bekasi	Urban	Male	3.000.000 - 4.000.000	0	0	1	every night	Slightly good		Good	0	0	0	0	0	0	0	0	0	0	0	0	0	0	0	0	0	0	0	0	0	0	0	0	0	0	0	0	0	0	0	0	0	0		0		0
39	Bandung	Urban	Female	> 8.000.000	0	0	0		Good		Good	1	1	1	0	0	0	0	0	0	0	0	1	0	0	0	0	0	0	0	0	0	0	0	0	0	0	1	0	0	0	1	0	0	0		0		1
30	Medan	Urban	Female	5.000.000 - 6.000.000	1	4	1	less frequent	Slightly good		Good	0	0	1	0	0	0	0	0	0	0	0	0	0	0	0	0	0	0	0	0	0	0	0	0	1	0	1	0	0	0	1	0	0	0		0		1
21	Surakarta	Rural/Kampung	Female	2.000.000 - 3.000.000	1	3	1	a few nights per month	Slightly poor	Odor	Good	0	0	1	0	0	0	0	1	0	1	0	0	0	0	0	0	0	0	0	1	0	1	0	1	1	0	1	1	1	0	1	0	1	0		0		1
30	Yogyakarta	Urban	Male	3.000.000 - 4.000.000	1	3	0		Very good		Good	0	0	0	0	0	0	0	0	0	0	0	0	0	0	0	0	0	0	0	0	0	0	0	0	0	0	0	0	0	0	0	0	0	0		0		0
32	Yogyakarta	Urban	Female	> 8.000.000	1	2	1	every night	Slightly good		Good	0	0	1	0	0	0	0	0	0	0	0	0	0	0	0	0	0	0	0	0	0	0	0	0	0	0	1	0	0	0	0	0	0	0		0		0
33	Malang	Urban	Female	> 8.000.000	1	3	0		Good		Good	0	0	1	0	0	0	0	0	0	1	0	1	0	0	0	0	0	0	0	0	0	0	0	0	0	0	0	0	0	0	0	0	0	0		0		0
23	Semarang	Urban	Female	> 8.000.000	1	1	1	less frequent	Slightly poor	Dust	Good	0	0	1	0	1	0	0	0	0	0	1	1	0	0	0	0	0	0	0	0	0	1	0	0	1	0	1	0	0	0	1	0	0	0		0		0
26	Gowa	Urban	Female	2.000.000 - 3.000.000	1	1	1	a few nights per month	Slightly good		Good	0	0	1	0	0	0	0	1	0	1	0	1	0	0	0	0	0	0	0	0	0	0	0	0	1	0	1	0	1	0	1	0	0	0		0		0
28	Yogyakarta	Urban	Female	4.000.000 - 5.000.000	0	0	0		Good		Good	0	0	0	0	0	0	0	0	0	0	0	0	0	0	0	0	0	0	0	0	1	0	0	0	0	0	1	0	0	0	1	0	0	0		0		0
29	Palembang	Urban	Female	> 8.000.000	1	6	0		Worst	Dust	Good	0	0	1	0	1	0	0	1	0	0	1	0	0	1	0	0	0	0	0	0	0	1	0	0	1	0	1	0	1	0	1	0	1	0		0		0
39	Malang	Urban	Female	5.000.000 - 6.000.000	0	0	0		Good		Good	0	0	0	0	0	0	0	0	0	0	0	0	0	0	0	0	0	0	0	0	0	0	0	0	0	0	0	0	0	0	0	0	0	0		0		0
41	Kendari	Urban	Female	5.000.000 - 6.000.000	1	14	1	every night	Poor	Odor;Dust;Others	Poor	1	0	1	1	1	0	0	1	0	0	0	0	0	0	1	0	1	1	0	0	0	0	0	1	1	0	1	0	0	0	1	0	0	0		0		0
20	Kab. Bandung	Urban	Male	7.000.000 - 8.000.000	0	0	1	a few nights per week	Good		Good	0	0	0	0	0	0	0	0	0	0	0	0	0	0	0	0	1	1	0	0	0	0	0	0	0	0	1	0	0	0	0	0	0	1	1	0		0
23	Magelang	Rural/Kampung	Male	1.000.000 - 2.000.000	1	2	0		Good		Good	0	0	0	0	0	0	0	0	0	0	0	0	0	0	0	0	0	0	0	0	0	0	0	0	0	0	0	0	0	0	0	0	0	0		0		0
28	Yogyakarta	Urban	Female	2.000.000 - 3.000.000	1	8	1	every night	Slightly poor	Dust	Slightly poor	0	0	1	0	0	0	0	0	0	0	0	0	0	1	0	0	0	0	0	0	0	1	0	1	0	0	1	0	0	1	1	0	0	0		0		0
41	Surakarta	Urban	Female	> 8.000.000	1	3	1	less frequent	Slightly good		Good	0	0	0	0	0	0	0	0	0	0	0	1	0	0	0	0	0	0	0	0	0	0	0	0	0	0	0	0	0	0	0	0	0	0		0		0
22	Gunung Tua	Rural/Kampung	Male	1.000.000 - 2.000.000	1	1	1	a few nights per week	Slightly good		Good	0	0	0	0	0	0	0	1	1	1	0	1	0	1	0	1	1	0	0	0	0	1	1	1	1	0	0	1	1	0	1	0	1	0		0		0
29	Yogyakarta	Rural/Kampung	Female	7.000.000 - 8.000.000	1	2	1	less frequent	Slightly good		Good	1	0	1	1	1	0	0	1	0	0	1	1	0	0	0	0	0	1	0	0	0	0	0	0	1	0	1	0	1	0	1	0	1	0		0		0
40	Cimahi	Urban	Female	< 1.000.000	0	0	1	every night	Good		Good	1	1	1	0	0	0	0	0	0	0	1	1	0	0	1	0	0	0	0	0	0	0	0	1	1	0	1	1	0	0	1	0	0	0		0		0
33	Makassar	Urban	Male	> 8.000.000	1	2	0		Slightly poor	Dust	Good	0	0	1	0	0	0	0	0	0	0	0	0	0	1	0	0	0	0	0	1	1	0	0	0	0	0	1	1	0	0	1	0	1	0		0		0
35	Bantul Yogyakarta	Rural/Kampung	Male	7.000.000 - 8.000.000	1	4	1	a few nights per month	Good		Good	0	0	0	0	0	0	0	0	0	0	0	0	0	0	0	0	1	0	1	0	0	0	0	0	0	0	1	0	0	0	1	0	0	0		0		0
40	Makassar	Rural/Kampung	Male	> 8.000.000	1	3	1	every night	Good		Good	0	0	0	0	0	0	0	0	0	0	0	0	0	0	0	0	0	0	0	0	0	0	0	0	0	0	0	0	0	0	0	0	0	0		0		0
40	Makassar	Rural/Kampung	Male	> 8.000.000	1	3	1	every night	Good		Good	0	0	0	0	0	0	0	0	0	0	0	0	0	0	0	0	0	0	0	0	0	0	0	0	0	0	0	0	0	0	0	0	0	0		0		0
40	Yogyakarta	Rural/Kampung	Female	5.000.000 - 6.000.000	1	6	1	a few nights per week	Slightly good		Good	1	0	1	1	0	0	0	0	0	0	1	0	1	0	0	0	0	0	0	0	0	0	0	0	1	0	1	0	0	0	1	0	0	0		0		0
35	Yogyakarta	Urban	Female	> 8.000.000	0	0	1	a few nights per month	Slightly poor	Dust;Others	Slightly poor	0	0	0	0	0	0	0	1	0	0	0	1	0	0	0	0	0	0	0	0	0	0	0	0	0	0	0	0	0	0	0	0	1	0		0		0
23	Temanggung	Rural/Kampung	Male	1.000.000 - 2.000.000	0	0	1	a few nights per month	Good		Good	0	0	0	0	0	0	0	0	0	0	0	0	0	0	0	0	0	0	0	0	1	0	0	0	0	0	1	0	1	1	1	0	0	0		0		0
31	Riau island	Urban	Female	5.000.000 - 6.000.000	1	2.5	1	less frequent	Good		Good	0	0	1	0	0	0	0	1	0	0	1	0	1	0	0	0	0	0	0	0	0	0	0	0	1	0	0	0	0	0	1	0	0	0		0		0
30	Gresik	Urban	Male	5.000.000 - 6.000.000	1	4	1	a few nights per week	Slightly good		Good	0	0	0	0	0	0	0	0	0	0	0	1	0	1	0	0	0	0	0	0	0	0	0	1	1	0	1	1	1	0	1	0	0	0		0		0
43	Makassar	Urban	Female	7.000.000 - 8.000.000	1	6	0		Good		Good	0	0	0	0	0	0	0	1	0	0	1	0	0	0	0	0	0	0	0	0	1	0	0	0	0	0	1	0	0	0	1	0	0	0		0		0
23	Tanjungpinang	Urban	Female	> 8.000.000	0	0	1	a few nights per month	Slightly good		Good	1	1	0	0	0	0	0	1	1	0	0	1	0	0	0	0	0	0	1	1	1	0	0	1	1	0	1	0	0	1	1	0	1	0		0		1
28	Yogyakarta	Urban	Male	> 8.000.000	1	4	1	a few nights per month	Good		Good	0	0	0	0	0	0	0	0	0	0	0	0	0	0	0	0	0	0	0	0	0	0	0	0	0	0	0	0	0	0	0	0	0	0		0		0
51	Salatiga	Rural/Kampung	Male	> 8.000.000	0	0	0		Very good		Very good	0	0	0	0	0	0	0	0	0	0	0	0	0	0	0	0	0	0	0	0	0	0	0	0	0	0	0	0	0	0	0	0	0	0		0		0
28	Salatiga	Rural/Kampung	Female	> 8.000.000	0	0	1	less frequent	Good		Good	0	0	0	0	0	0	0	0	0	0	0	1	0	0	0	0	0	0	0	0	0	0	0	0	0	0	0	0	0	0	0	0	0	0		0		0
27	Semarang	Rural/Kampung	Female	> 8.000.000	0	0	1	less frequent	Slightly good		Good	0	0	0	0	0	0	1	0	1	1	0	1	0	1	0	0	0	0	0	0	0	0	0	0	1	0	1	0	0	0	0	0	0	0		0		0
35	Semarang	Urban	Female	3.000.000 - 4.000.000	1	8	1	every night	Slightly good		Good	0	0	0	0	0	0	0	1	0	0	0	0	0	0	0	0	0	0	0	0	0	0	0	0	0	0	1	0	0	0	0	0	0	0		0		0
37	Mojokerto	Rural/Kampung	Female	4.000.000 - 5.000.000	0	0	1	every night	Good		Good	1	1	1	1	0	0	0	0	0	0	1	1	0	0	0	0	0	0	0	0	0	0	0	0	1	0	1	1	0	1	1	0	1	0		0		0
31	Yogyakarta	Rural/Kampung	Female	< 1.000.000	0	0	1	a few nights per week	Good		Good	0	0	0	0	0	0	0	1	0	1	1	1	1	0	0	0	0	0	1	0	1	0	0	0	1	0	1	0	1	1	1	0	0	0		0		1
28	Jakarta	Urban	Male	> 8.000.000	1	2	0		Slightly poor	Others	Slightly poor	0	0	1	0	0	0	0	0	0	0	0	1	0	1	0	0	0	0	0	0	0	0	0	1	0	0	0	0	0	0	0	0	0	0		0		0
45	Dki jakarta	Urban	Female	> 8.000.000	1	4	1	every night	Good		Good	0	0	0	0	0	0	0	0	0	0	1	1	0	0	0	0	0	0	0	0	1	0	1	0	0	0	0	0	0	0	1	0	1	0		0		1
46	Palembanh	Urban	Female	> 8.000.000	1	2.5	1	less frequent	Very good		Good	1	0	0	0	0	0	0	0	0	0	0	0	0	0	0	0	0	0	0	0	1	0	0	0	0	0	0	0	0	0	0	0	0	0		0		0
39	Cimahi	Urban	Female	7.000.000 - 8.000.000	0	0	1	less frequent	Poor	Dust	Good	0	0	0	0	0	0	0	0	0	0	0	0	0	0	0	0	0	0	0	0	0	0	0	0	0	0	0	0	0	0	0	0	0	0		0		0
23	Manado	Rural/Kampung	Female	4.000.000 - 5.000.000	1	5	1	a few nights per week	Good		Good	0	0	1	0	0	0	0	1	0	0	0	1	0	0	1	0	0	0	0	0	1	0	0	0	1	0	1	0	1	0	1	0	1	0		0		1
31	Bekasi	Rural/Kampung	Male	4.000.000 - 5.000.000	1	2	1	less frequent	Slightly good		Good	0	0	0	0	0	0	0	0	1	0	0	0	0	0	0	0	0	0	0	0	0	0	0	0	0	0	0	0	0	0	0	0	0	0		0		0
25	Yogyakarta	Rural/Kampung	Female	> 8.000.000	1	8	1	a few nights per week	Poor	Dust;Others	Slightly poor	1	0	0	0	0	0	0	1	0	0	1	0	0	1	0	0	0	1	0	0	1	0	0	0	1	0	1	1	0	0	1	0	0	0		0		0
23	Yogyakarta	Rural/Kampung	Female	3.000.000 - 4.000.000	1	3	1	a few nights per month	Slightly poor	Dust	Good	0	0	0	0	0	0	0	0	0	0	0	0	0	0	0	0	0	0	0	0	1	0	0	0	0	0	1	0	0	0	1	0	0	0		0		0
29	Jakarta	Urban	Female	5.000.000 - 6.000.000	1	3	1	less frequent	Slightly good		Good	1	0	0	0	0	0	0	0	0	0	0	0	0	1	0	0	0	0	0	0	0	0	0	0	0	0	0	0	0	0	1	0	0	0		0		0
31	Pekanbaru	Urban	Female	> 8.000.000	1	0.5	1	less frequent	Good		Good	0	0	0	0	0	0	0	0	0	0	0	1	0	0	0	0	0	0	0	0	0	0	0	0	1	0	1	0	1	0	1	0	1	0		0		0
28	Saumlaki, Maluku	Rural/Kampung	Male	< 1.000.000	1	24	1	every night	Good		Good	0	0	0	0	0	0	0	0	0	0	0	0	0	0	0	0	0	0	0	0	0	1	0	0	0	0	0	0	0	1	0	0	0	0		0		0
39	Surabaya	Urban	Female	> 8.000.000	1	4	1	a few nights per week	Good		Slightly poor	0	0	1	0	0	0	0	0	0	0	0	0	0	0	0	0	0	0	0	0	0	0	0	0	0	0	0	0	0	0	0	0	0	0		0		0
23	Padang	Urban	Female	> 8.000.000	1	5	1	a few nights per month	Good		Slightly poor	0	0	1	0	0	0	0	1	0	0	0	0	0	0	0	0	0	0	0	1	0	0	0	1	0	0	0	0	0	1	1	0	1	0		0		0
21	Negara	Urban	Male	5.000.000 - 6.000.000	0	0	1	a few nights per month	Slightly good		Good	0	0	0	0	0	0	0	0	0	0	0	0	0	0	0	0	0	0	0	0	0	0	0	0	0	0	0	0	0	0	0	0	0	0		0		0
20	Bogor	Urban	Female	> 8.000.000	0	0	1	a few nights per week	Slightly poor	Smoke;Odor;Dust	Good	1	1	1	0	0	0	0	0	1	0	1	1	0	1	0	0	0	0	0	0	1	0	0	1	1	1	1	1	0	0	1	0	0	0		0		0
31	Padang	Urban	Male	> 8.000.000	1	3	0		Slightly good		Good	1	1	1	1	1	0	0	1	0	0	0	0	0	0	0	0	0	0	0	0	0	0	0	0	1	0	1	1	0	0	0	0	0	0		0		1
27	Yogyakarta	Rural/Kampung	Female	1.000.000 - 2.000.000	0	0	1	every night	Slightly good		Slightly poor	0	0	0	0	0	0	0	0	0	0	1	1	0	1	0	0	0	0	0	1	1	1	0	0	0	0	0	0	0	0	1	0	0	0		0		0
27	Bekasi	Rural/Kampung	Female	> 8.000.000	1	5	1	less frequent	Good		Good	0	0	0	0	0	0	0	0	0	0	1	1	0	1	0	0	1	0	0	0	0	0	0	1	1	0	1	0	0	0	1	0	0	0		0		0
30	Yogyakarta	Urban	Female	2.000.000 - 3.000.000	1	3	1	a few nights per month	Slightly poor	Dust	Slightly poor	1	0	1	1	0	0	0	1	0	1	1	1	0	0	0	0	0	0	0	0	1	0	0	1	0	0	1	1	0	1	1	0	1	0		0		0
29	Yogyakarta	Rural/Kampung	Female	> 8.000.000	1	1.5	1	a few nights per month	Poor	Dust	Good	0	0	0	0	0	0	0	0	0	0	0	0	0	0	0	0	0	0	0	0	0	0	0	0	0	0	0	0	0	0	0	0	0	0		0		0
28	Jakarta	Urban	Male	5.000.000 - 6.000.000	1	1	1	less frequent	Slightly good		Slightly poor	0	0	0	0	0	0	0	0	0	0	0	0	0	0	0	0	0	0	0	0	0	0	0	0	0	0	0	0	0	0	0	0	0	0		0		0
31	Bitung	Urban	Female	> 8.000.000	1	4	0		Very good		Very good	0	0	0	0	0	0	0	0	0	0	0	1	1	0	0	1	0	0	0	0	1	0	0	0	0	0	0	0	0	0	0	0	0	0		0		0
23	Yogyakarta	Rural/Kampung	Female	2.000.000 - 3.000.000	1	2	0		Good		Good	0	0	1	0	0	0	0	1	0	0	1	0	0	0	0	0	0	0	0	0	1	0	0	0	0	0	1	0	0	0	1	0	0	0		0		0
24	Indonesia, Sorong	Urban	Female	> 8.000.000	1	10	1	every night	Good		Good	1	0	0	0	0	1	1	1	0	0	0	1	0	0	0	0	0	0	0	0	0	0	0	0	1	0	1	0	1	0	0	0	0	0		0		0
32	yogyakarta	Urban	Female	> 8.000.000	0	0	0		Good		Good	0	0	0	1	0	0	0	0	0	0	0	0	0	0	0	0	0	0	0	0	0	1	0	0	0	0	0	0	0	0	0	0	0	0		0		0
29	Kab. Sleman, DI Yogyakarta	Rural/Kampung	Female	> 8.000.000	1	5	1	a few nights per month	Slightly good		Good	0	0	0	0	0	0	0	0	0	1	1	1	0	0	0	0	0	0	0	0	0	0	0	0	1	0	1	0	0	0	1	0	0	0		0		0
27	Yogyakarta	Rural/Kampung	Female	2.000.000 - 3.000.000	0	0	1	less frequent	Good		Good	0	0	0	0	0	0	0	0	0	0	0	1	0	0	0	0	0	0	0	1	0	1	0	0	0	0	1	0	0	1	1	0	1	0		0		0
29	Jakarta	Urban	Male	> 8.000.000	1	1	0		Good		Good	0	0	0	0	0	0	0	0	0	0	0	0	0	0	0	0	0	0	0	0	0	0	0	1	0	0	0	0	0	0	0	0	0	0		0		0
30	Serang	Urban	Female	> 8.000.000	1	1	0		Good		Good	1	0	0	0	0	0	0	0	0	0	0	0	0	0	0	0	0	0	0	0	0	0	1	0	0	0	0	0	0	0	0	0	0	0		0		1
39	Bantul	Urban	Female	> 8.000.000	0	0	1	less frequent	Slightly poor	Dust	Slightly poor	0	0	1	0	1	0	0	0	0	0	0	0	0	0	0	0	0	0	0	0	1	0	0	1	1	0	1	0	0	0	0	0	0	0		0		0
31	Bogor	Urban	Male	> 8.000.000	0	0	0		Slightly poor	Others	Slightly poor	0	0	0	0	0	0	0	0	0	0	0	0	0	1	0	0	0	0	0	0	1	0	0	0	1	0	1	0	1	0	0	0	1	1	12	0		0
20	Jakarta	Urban	Female	> 8.000.000	0	0	1	less frequent	Good		Good	0	0	1	0	0	0	0	1	0	0	1	1	0	1	0	0	0	1	1	0	0	0	0	0	1	0	1	0	0	0	1	0	0	0		0		0
21	Semarang	Urban	Female	> 8.000.000	1	4	0		Good		Good	1	0	0	0	1	0	0	0	0	0	0	0	0	0	0	0	0	0	1	0	1	0	0	1	1	0	1	0	1	0	0	0	0	0		0		0
21	Sukoharjo	Rural/Kampung	Male	> 8.000.000	0	0	1	a few nights per week	Slightly good		Good	0	0	1	1	0	0	0	0	0	0	0	0	0	0	0	0	0	0	0	0	1	1	0	0	1	0	1	0	0	0	0	0	0	0		0		0
35	Yogyakarta	Rural/Kampung	Female	4.000.000 - 5.000.000	0	0	0		Good		Good	0	0	1	0	0	0	0	0	0	0	0	0	0	0	0	0	0	1	0	0	1	0	0	1	0	0	1	0	0	0	1	0	0	0		0		0
28	Jakarta	Urban	Female	4.000.000 - 5.000.000	1	10	1	a few nights per week	Poor	Smoke;Odor;Dust;Others	Slightly poor	0	0	1	0	0	0	0	0	0	0	0	0	0	0	0	0	0	0	0	0	0	0	0	1	1	0	1	0	0	0	0	0	0	0		0		0
30	Yogyakarta	Urban	Male	2.000.000 - 3.000.000	1	4	0		Poor	Others	Good	0	0	0	0	0	0	0	0	0	0	0	0	0	0	0	0	0	0	0	0	0	0	0	0	0	0	0	0	0	0	0	0	0	0		0		0
39	Sleman	Rural/Kampung	Female	4.000.000 - 5.000.000	0	0	0		Very good		Very good	0	0	0	0	0	0	0	1	0	0	0	0	0	0	0	0	0	0	0	0	1	0	0	0	1	0	0	0	0	0	0	0	0	0		0		0
34	Yogyakarta	Urban	Female	7.000.000 - 8.000.000	1	13	1	a few nights per week	Slightly good		Good	0	1	1	0	0	0	0	0	0	0	1	1	0	0	0	0	0	0	0	0	0	0	0	0	0	0	1	0	1	0	1	0	0	0		0		0
25	Denpasar	Urban	Female	> 8.000.000	1	15	1	every night	Good		Good	1	1	1	0	0	0	0	1	0	0	1	1	0	0	0	0	1	0	0	0	1	0	0	1	1	0	1	1	0	1	1	0	0	0		1	0.5	0
20	North Jakarta	Urban	Female	4.000.000 - 5.000.000	1	2.5	1	every night	Good		Good	1	1	1	0	0	0	0	0	0	0	0	0	0	0	0	0	0	0	0	0	0	0	0	0	1	0	0	0	0	0	0	0	0	0		0		0
29	Semarang	Urban	Female	> 8.000.000	1	2.5	1	less frequent	Slightly good		Good	0	0	1	0	0	0	0	0	0	0	1	0	0	0	0	0	0	0	0	0	0	0	0	1	1	0	0	0	0	0	1	0	0	0		0		0
35	Cirebon	Urban	Female	> 8.000.000	1	12	1	every night	Good		Good	0	0	1	0	0	0	0	0	0	0	0	0	0	0	0	0	1	0	0	0	0	0	0	0	0	0	0	0	0	0	0	0	0	0		0		0
28	Yogyakarta	Urban	Female	> 8.000.000	0	0	1	a few nights per month	Slightly good		Good	0	0	1	0	0	0	0	0	0	0	0	0	0	0	0	0	0	0	0	0	0	0	0	0	0	0	1	0	0	0	0	0	0	0		0		1
21	Yogyakarta	Rural/Kampung	Female	2.000.000 - 3.000.000	0	0	0		Good		Good	0	0	1	0	0	0	0	0	0	0	1	0	0	1	1	0	0	0	0	0	1	0	0	0	1	0	1	0	1	1	1	0	1	0		0		0
39	surakarta	Rural/Kampung	Female	7.000.000 - 8.000.000	0	0	1	every night	Slightly poor	Dust	Good	0	0	0	0	0	0	1	1	0	1	0	1	0	1	0	0	0	0	0	0	1	0	0	0	1	0	1	0	0	0	0	0	0	0		0		0
35	Surakarta	Rural/Kampung	Male	> 8.000.000	1	5	1	a few nights per week	Good		Good	0	0	1	0	0	0	0	1	0	1	0	1	1	1	0	0	0	0	0	0	0	0	0	1	1	0	1	0	0	0	1	0	1	0		0		0
32	Solo	Urban	Female	7.000.000 - 8.000.000	1	12	1	a few nights per week	Worst	Odor;Dust;Fungi	Poor	0	0	1	0	1	0	0	1	0	1	1	0	1	1	0	0	0	0	0	1	0	0	0	0	1	0	1	0	1	0	1	0	1	0		0		0
28	Bekasi	Urban	Female	> 8.000.000	1	24	1	every night	Poor	Dust	Good	0	0	1	1	1	0	0	1	0	0	0	1	0	0	0	1	0	0	0	0	1	0	0	0	0	0	1	0	0	0	1	0	0	0		0		0
62	Sukoharjo	Rural/Kampung	Female	> 8.000.000	0	0	1	every night	Good		Very good	0	0	0	0	0	0	0	0	0	0	0	0	0	0	0	0	0	0	0	0	0	0	0	0	0	0	0	0	0	0	0	0	0	0		0		1
20	Karanganyar	Urban	Female	< 1.000.000	0	0	1	a few nights per month	Slightly poor	Dust;Others	Slightly poor	0	0	1	0	0	0	0	0	0	0	1	1	0	1	0	0	0	1	0	0	1	0	0	1	1	0	1	0	1	1	1	0	1	0		0		0
21	Klaten	Rural/Kampung	Female	> 8.000.000	0	0	0		Very good		Good	0	0	0	0	0	0	0	0	0	1	0	1	1	1	0	0	0	0	0	0	0	0	0	0	0	0	1	0	0	0	1	0	0	0		0		0
29	Cilegon	Urban	Female	5.000.000 - 6.000.000	1	6	1	every night	Slightly good		Good	1	0	1	1	1	0	0	1	0	0	1	0	1	0	0	0	0	0	0	0	1	0	0	0	1	0	1	1	0	0	1	0	0	0		0		0
22	Bogor	Rural/Kampung	Female	5.000.000 - 6.000.000	0	0	0		Slightly good		Good	1	1	1	0	0	1	0	1	1	0	1	1	0	1	0	1	1	1	0	0	1	1	0	1	1	1	1	0	1	1	0	0	1	0		0		0
27	madiun	Urban	Female	7.000.000 - 8.000.000	1	4	1	a few nights per week	Slightly poor	Dust	Slightly poor	0	0	1	1	0	0	0	0	0	0	0	0	0	0	0	0	1	0	0	0	0	0	0	1	1	0	1	0	0	1	1	1	0	0		0		0
38	Tangerang	Urban	Male	> 8.000.000	1	4	1	every night	Good		Good	0	0	1	0	0	0	0	0	0	0	0	0	1	1	0	1	1	1	0	0	0	0	0	0	0	0	0	0	0	0	0	0	0	0		0		0
20	solo	Urban	Female	4.000.000 - 5.000.000	1	5	1	less frequent	Good		Slightly poor	0	0	0	0	0	0	0	1	0	0	0	1	0	1	0	0	0	0	0	0	0	0	0	0	1	0	1	1	1	0	1	0	0	0		0		0
34	Surakarta	Urban	Female	7.000.000 - 8.000.000	1	24	1	every night	Slightly good		Good	0	0	0	0	0	0	0	0	0	0	0	0	0	0	0	0	0	1	0	0	1	0	0	0	0	0	0	0	0	0	0	0	0	0		0		0
20	Jakarta Timur	Urban	Female	1.000.000 - 2.000.000	1	12	1	every night	Poor	Dust	Poor	0	1	1	0	0	0	0	1	0	1	1	0	0	0	0	0	0	0	0	0	0	0	0	1	1	0	1	0	0	1	1	0	0	0		0		0
36	Klaten	Rural/Kampung	Male	3.000.000 - 4.000.000	1	4	1	a few nights per week	Slightly good		Slightly poor	0	0	1	0	0	0	0	0	0	1	1	1	0	1	1	0	0	0	1	1	1	0	0	0	1	0	1	1	0	1	0	0	1	0		0		0
20	Yogyakarta	Rural/Kampung	Male	2.000.000 - 3.000.000	1	4	1	a few nights per month	Slightly good		Good	0	0	1	0	0	0	0	0	0	1	1	1	0	1	0	0	0	0	0	0	0	0	0	0	0	0	1	0	1	0	1	0	0	0		0		0
38	Sleman	Rural/Kampung	Male	4.000.000 - 5.000.000	1	4	0		Good		Good	0	0	0	1	0	0	0	0	0	0	0	1	0	0	0	0	1	0	0	0	1	0	0	0	0	0	0	0	0	0	0	0	0	0		0		0
20	Sidoarjo	Urban	Female	2.000.000 - 3.000.000	0	0	0		Very good		Good	0	0	0	0	0	0	0	0	0	0	0	0	0	0	0	0	0	0	0	0	0	0	0	0	0	0	0	0	0	0	0	0	0	0		0		0
36	Indonesia	Rural/Kampung	Female	1.000.000 - 2.000.000	1	5	1	every night	Good		Slightly poor	0	1	1	1	1	0	0	1	0	0	0	1	0	0	0	0	0	0	1	1	1	0	0	1	1	0	1	1	1	0	1	0	0	0		0		1
33	Yogyakarta	Urban	Female	> 8.000.000	0	0	1	less frequent	Slightly poor	Dust	Good	0	0	1	0	0	0	0	1	0	0	0	1	0	0	0	0	0	0	1	0	0	0	0	0	1	0	1	0	0	0	0	0	0	0		0		0
29	bantul	Rural/Kampung	Male	2.000.000 - 3.000.000	1	5.5	1	less frequent	Poor	Dust;Fungi;Others	Slightly poor	0	0	1	0	0	0	0	0	0	1	1	0	0	1	0	0	1	0	0	0	0	0	0	1	1	0	1	1	0	0	1	0	1	0		0		0
20	Solo	Urban	Female	1.000.000 - 2.000.000	1	3	1	a few nights per month	Slightly poor	Dust	Slightly poor	0	0	0	0	0	0	0	0	0	0	0	1	0	0	0	0	0	1	0	0	1	0	0	0	0	0	1	0	0	0	1	0	0	0		0		0
30	Yogyakarta	Urban	Female	4.000.000 - 5.000.000	1	3	1	a few nights per week	Slightly poor	Dust	Slightly poor	1	0	1	1	0	0	0	1	0	0	0	0	0	0	0	0	0	0	0	1	1	0	0	0	1	0	1	0	0	0	0	0	0	0		0		1
29	Semarang	Urban	Female	5.000.000 - 6.000.000	1	12	1	every night	Good		Good	0	0	0	0	0	0	0	0	0	0	0	1	0	0	0	0	0	0	0	0	1	0	1	1	0	0	1	0	0	0	0	0	0	0		0		0
30	Pontianak	Urban	Male	> 8.000.000	1	8	1	every night	Slightly good		Slightly poor	0	0	1	0	0	0	0	0	0	0	1	0	1	0	0	0	0	0	1	1	0	1	0	0	1	0	1	1	0	0	1	0	0	0		0		0
23	Sleman	Urban	Male	1.000.000 - 2.000.000	0	0	0		Slightly good		Good	0	0	1	0	1	0	0	1	0	1	0	0	0	1	0	0	0	0	1	0	0	0	0	0	1	0	1	0	1	0	1	0	1	0		0		0
25	Jakarta	Urban	Female	> 8.000.000	0	0	1	a few nights per month	Slightly poor	Fungi	Good	0	0	0	0	0	0	0	0	0	0	0	0	0	0	0	0	0	0	0	0	1	0	0	0	0	1	0	0	0	0	0	0	0	0		0		0
27	Denpasar	Urban	Male	> 8.000.000	1	1	0		Slightly good		Good	0	0	0	0	0	0	0	0	0	0	1	0	0	1	0	0	0	1	1	1	0	1	0	0	1	0	1	1	0	0	0	0	0	0		0		0
29	Jakarta	Urban	Female	> 8.000.000	1	5	1	a few nights per month	Slightly good		Good	0	0	0	0	0	0	0	0	1	1	0	1	0	0	0	0	0	0	0	0	1	0	0	0	1	0	1	0	0	0	1	0	0	1	1	0		1
25	Yogyakarta	Rural/Kampung	Male	5.000.000 - 6.000.000	0	0	0		Good		Good	0	0	0	0	0	0	0	0	0	0	0	0	0	0	0	0	1	0	0	0	0	1	0	0	0	0	0	0	0	0	0	0	0	0		0		0
26	Purwokerto	Rural/Kampung	Female	3.000.000 - 4.000.000	1	6	0		Good		Good	0	0	0	0	0	0	0	1	0	0	0	0	0	0	0	0	0	0	0	0	0	0	0	0	1	0	1	0	0	0	1	0	0	0		0		0
24	Depok Sleman	Urban	Male	2.000.000 - 3.000.000	1	4	0		Slightly good		Good	0	0	1	0	0	0	0	0	0	0	0	0	0	1	0	0	0	0	0	0	0	0	0	0	1	0	1	0	1	0	0	0	0	0		0		0
26	Tanjungbalai	Urban	Male	5.000.000 - 6.000.000	1	12	1	a few nights per week	Slightly poor	Smoke	Good	0	0	0	0	0	0	0	0	0	0	0	0	0	0	0	0	0	0	0	0	0	0	0	0	0	0	0	0	0	0	0	0	0	0		0		0
24	Probolinggo	Rural/Kampung	Female	1.000.000 - 2.000.000	1	1	1	every night	Slightly good		Slightly poor	0	0	1	0	0	0	0	1	0	1	0	1	0	0	0	0	0	0	0	0	0	0	0	1	0	0	1	0	0	0	0	0	1	0		0		0
28	Yogyakarta, Indonesia	Rural/Kampung	Female	4.000.000 - 5.000.000	1	2	0		Good		Good	1	0	1	1	1	0	0	1	0	0	1	0	1	1	0	0	1	0	0	1	1	0	0	0	1	0	1	1	0	0	1	0	1	0		0		0
25	Sleman	Rural/Kampung	Male	4.000.000 - 5.000.000	1	4	0		Slightly good		Good	0	0	1	0	0	0	0	0	0	0	0	0	0	0	0	0	0	0	0	0	1	0	0	0	0	0	0	0	0	0	0	0	0	0		0		0
28	Yogyakarta	Rural/Kampung	Female	4.000.000 - 5.000.000	1	3	1	a few nights per month	Good		Good	0	0	1	0	0	0	0	1	0	1	1	1	0	0	1	0	0	1	0	0	1	0	0	1	1	0	1	0	0	1	1	0	0	0		0		0
24	Semarang Regency	Rural/Kampung	Female	1.000.000 - 2.000.000	0	0	0		Slightly poor	Smoke	Good	0	0	0	0	1	0	1	0	0	0	0	1	0	0	0	0	0	0	0	0	0	0	0	0	1	0	1	0	1	0	1	0	1	0		0		0
26	Jakarta	Urban	Female	< 1.000.000	1	5	1	every night	Slightly good		Slightly poor	0	0	0	0	0	0	0	0	0	0	0	0	0	0	0	0	0	0	1	0	1	0	0	0	1	0	1	0	1	0	1	0	0	0		0		0
28	Palembang	Urban	Female	5.000.000 - 6.000.000	1	1	1	less frequent	Good		Good	0	0	1	0	0	0	0	0	1	0	0	0	0	0	0	0	0	0	0	0	0	0	0	0	1	0	1	1	0	0	1	0	0	0		0		0
21	Solo	Urban	Female	1.000.000 - 2.000.000	0	0	0		Good		Good	0	0	0	0	0	0	0	0	0	0	0	0	0	0	0	0	0	0	0	0	0	0	0	0	0	0	1	0	0	0	0	0	0	0		0		0
28	Yogyakarta	Rural/Kampung	Male	1.000.000 - 2.000.000	1	9	1	less frequent	Good		Good	0	0	1	0	0	0	0	0	0	0	0	1	0	0	0	0	0	0	0	0	0	0	0	0	0	0	0	0	0	0	0	0	1	0		0		0
32	Bantul	Rural/Kampung	Female	> 8.000.000	1	7	1	a few nights per week	Good		Good	0	0	1	0	0	0	0	1	0	0	0	0	0	1	0	0	0	0	0	0	1	0	0	1	0	0	1	0	0	0	0	0	1	0		0		0
26	Sidoarjo	Urban	Female	> 8.000.000	1	5	1	a few nights per week	Slightly good		Poor	0	0	1	0	0	0	0	1	0	1	0	1	0	1	0	0	0	0	1	0	1	0	0	1	1	0	1	1	1	0	1	0	0	0		0		0
28	Jogja	Urban	Male	> 8.000.000	1	14	0		Poor	Dust;Others	Slightly poor	1	1	1	0	0	0	0	0	0	0	0	1	0	0	0	0	0	0	0	0	1	0	0	0	0	0	1	0	0	0	1	0	0	1	3	0		0
27	Yogyakarta	Rural/Kampung	Female	> 8.000.000	1	7	1	a few nights per week	Slightly good		Good	0	0	1	0	0	0	0	0	0	0	0	0	0	0	0	0	0	1	0	0	0	0	0	0	0	0	0	0	0	0	1	0	0	0		0		0
28	Paris	Urban	Male	> 8.000.000	0	0	0		Very good		Good	0	0	0	0	0	0	0	0	0	0	0	0	0	0	0	0	0	0	0	0	0	0	0	0	0	0	0	0	0	0	0	0	1	0		0		0
29	Palembang	Rural/Kampung	Male	> 8.000.000	0	0	0		Good		Good	0	0	0	0	0	0	0	0	0	0	0	0	0	0	0	0	0	0	0	0	0	0	0	0	0	0	1	0	0	0	0	0	0	0		0		0
28	Tangerang Selatan	Urban	Female	> 8.000.000	0	0	1	a few nights per week	Good		Good	0	0	0	0	0	0	0	0	0	0	1	1	1	0	0	0	0	1	0	0	0	0	0	0	0	0	0	0	0	0	1	0	0	0		0		0
31	Kebumen	Rural/Kampung	Female	5.000.000 - 6.000.000	1	2	1	less frequent	Slightly good		Good	0	0	0	0	0	0	0	0	0	0	0	0	0	0	0	0	0	0	0	0	0	0	0	0	0	0	0	0	0	0	0	0	0	0		0		0
27	Kota Madiun	Rural/Kampung	Male	> 8.000.000	1	2	0		Good		Good	0	0	0	0	0	0	0	0	0	0	0	0	0	0	0	0	0	0	0	0	0	0	0	0	0	0	0	0	0	0	0	0	0	0		0		0
30	Sampit	Urban	Male	2.000.000 - 3.000.000	1	6	1	every night	Poor	Dust	Slightly poor	0	0	1	0	0	0	0	1	1	0	0	1	0	0	0	0	0	0	1	0	0	0	0	0	0	0	0	0	0	0	0	0	0	0		0		0
31	Gorontalo	Urban	Female	5.000.000 - 6.000.000	1	13	1	a few nights per week	Poor	Dust	Poor	0	0	0	0	0	0	0	0	0	0	1	0	0	0	0	0	1	0	1	0	0	0	0	1	1	0	1	1	1	1	1	0	1	0		0		1
27	Yogyakarta	Rural/Kampung	Female	2.000.000 - 3.000.000	0	0	0		Good		Good	0	0	0	0	0	0	0	0	0	0	0	0	0	0	0	0	0	0	0	0	0	0	0	0	0	0	0	0	0	0	0	0	0	0		0		0
32	Ternate	Urban	Female	5.000.000 - 6.000.000	1	2	1	less frequent	Good		Good	0	0	0	0	0	0	0	0	0	0	0	0	0	0	0	0	0	0	0	0	0	0	0	0	0	0	0	0	0	0	0	0	0	0		0		0
30	Bantul	Rural/Kampung	Male	4.000.000 - 5.000.000	1	12	1	every night	Slightly good		Good	0	0	1	0	0	0	0	0	0	0	0	0	0	0	0	0	0	0	0	0	1	0	0	0	0	0	0	0	0	0	0	0	0	0		0		0
29	Bekasi	Urban	Male	7.000.000 - 8.000.000	1	8	1	a few nights per week	Slightly poor	Dust	Good	0	0	1	0	0	0	0	0	0	0	0	1	0	1	0	0	0	0	0	1	0	0	0	0	0	0	0	0	0	0	0	0	0	0		0		0
25	Yogyakarta	Rural/Kampung	Male	7.000.000 - 8.000.000	1	1	1	less frequent	Slightly good		Good	0	0	1	0	0	0	0	0	0	0	0	0	0	0	0	0	0	0	0	0	0	0	0	0	0	0	1	0	0	0	0	0	0	0		0		0
28	Bandarlampung	Urban	Female	> 8.000.000	1	2	0		Slightly good		Good	0	0	0	0	0	0	0	0	0	0	0	0	0	0	0	0	0	0	0	0	0	0	0	0	0	0	0	0	0	0	0	0	0	0		0		0
28	Jakarta	Rural/Kampung	Male	> 8.000.000	0	0	0		Good		Good	0	0	0	0	0	0	0	0	0	0	0	0	0	0	0	0	0	0	0	0	0	0	0	0	0	0	0	0	0	0	0	0	0	0		0		0
28	Bekasi	Urban	Female	4.000.000 - 5.000.000	1	2	1	less frequent	Slightly good		Good	0	0	0	0	0	0	0	1	0	0	0	0	0	0	0	0	0	0	0	0	0	0	0	0	1	0	1	0	0	0	1	0	0	0		0		0
28	North Jakarta	Urban	Male	5.000.000 - 6.000.000	1	3	1	a few nights per week	Slightly good		Good	1	0	0	0	0	0	0	0	0	0	0	0	0	0	0	0	0	0	0	0	0	0	0	0	1	0	0	0	0	0	0	0	0	0		0		0
33	Yogya	Urban	Male	> 8.000.000	1	3	1	a few nights per week	Slightly good		Good	0	0	0	0	0	0	0	0	0	0	1	0	0	1	0	0	0	0	0	0	0	0	0	1	0	0	1	0	0	0	0	0	0	0		0		1
30	Bandung	Rural/Kampung	Male	7.000.000 - 8.000.000	1	3	1	a few nights per week	Good		Good	0	0	1	0	0	0	0	1	0	0	0	1	0	1	0	0	1	0	0	0	0	0	0	0	0	0	1	1	0	1	1	0	0	0		0		0
28	Jakarta Timur	Urban	Female	< 1.000.000	1	2	1	a few nights per week	Slightly poor	Dust	Slightly poor	0	0	1	0	0	0	0	1	0	0	0	0	0	0	1	0	0	0	0	0	1	0	0	1	1	0	1	1	1	0	1	0	1	0		0		0
37	Yogyakartaq	Rural/Kampung	Female	> 8.000.000	1	3	1	a few nights per month	Good		Good	0	0	1	0	0	0	0	0	0	0	0	0	0	0	0	0	0	1	0	0	0	0	0	0	1	0	0	0	0	0	0	0	0	0		0		0
25	Jakarta	Urban	Male	7.000.000 - 8.000.000	1	1	0		Slightly good		Good	0	1	1	0	0	0	0	1	0	0	0	0	0	0	0	0	1	0	0	0	0	0	0	0	0	0	1	0	1	0	0	0	0	0		0		0
28	Yogyakarta	Rural/Kampung	Male	> 8.000.000	1	1	1	every night	Slightly poor	Dust	Good	0	0	0	1	1	0	0	0	0	0	0	0	0	0	0	0	0	0	0	0	0	0	0	1	1	0	1	0	1	1	0	0	0	0		0		0
26	Jakarta selatan	Urban	Female	> 8.000.000	1	2	1	less frequent	Slightly poor	Dust	Good	0	0	1	0	0	0	0	1	0	0	0	0	0	0	0	0	0	0	0	0	0	0	0	0	0	0	0	0	0	0	0	0	0	0		0		0
35	Samarinda	Urban	Female	> 8.000.000	1	6	1	a few nights per week	Good		Good	1	0	0	0	0	0	0	0	0	0	1	0	0	0	0	0	0	0	0	0	0	0	0	0	1	0	0	0	0	0	0	0	0	0		0		0
38	solo	Rural/Kampung	Female	1.000.000 - 2.000.000	0	0	0		Good		Good	0	0	0	0	0	0	0	0	0	0	0	0	0	0	0	0	0	0	0	0	0	0	0	0	0	0	0	0	0	0	0	0	0	0		0		0
37	Solo	Rural/Kampung	Female	> 8.000.000	1	2	1	less frequent	Good		Good	0	0	0	0	0	0	0	0	0	0	0	0	0	0	0	0	0	0	0	0	1	0	0	0	0	0	0	0	0	0	1	0	0	0		0		0
31	Yogyakarta	Rural/Kampung	Female	5.000.000 - 6.000.000	1	6	0		Good		Good	0	0	0	0	0	0	0	1	0	0	0	0	0	1	0	0	0	1	0	0	0	0	0	1	0	0	1	0	0	1	1	0	1	0		0		0
27	Surabaya	Urban	Female	> 8.000.000	1	2	1	every night	Good		Good	0	0	1	0	0	0	0	0	0	0	0	0	0	0	0	0	0	0	0	0	1	0	0	0	0	0	1	0	0	0	1	0	0	0		0		0
28	Denpasar	Urban	Female	> 8.000.000	1	7	1	every night	Slightly good		Good	0	0	0	0	0	0	0	0	0	0	1	0	1	0	0	0	0	0	0	0	0	0	0	1	0	0	1	0	0	0	0	0	0	0		0		0
22	Yogyakarta	Rural/Kampung	Female	3.000.000 - 4.000.000	0	0	0		Good		Good	0	0	0	1	0	0	0	0	0	0	0	0	0	0	0	0	0	0	0	0	0	0	0	0	0	0	0	0	0	0	0	0	0	0		0		0
20	Surakart	Urban	Female	4.000.000 - 5.000.000	1	1	1	less frequent	Good		Slightly poor	0	0	1	0	1	1	0	1	0	0	0	0	0	1	0	0	0	0	1	1	1	0	0	1	1	0	1	0	1	1	0	0	0	0		0		0
29	Lubuk linggau	Urban	Female	7.000.000 - 8.000.000	1	2	1	a few nights per week	Slightly poor	Dust	Good	0	0	1	0	0	0	0	0	0	0	1	0	1	0	0	0	0	0	0	0	0	0	0	0	1	0	1	0	1	0	1	0	0	0		0		0
29	pangkalpinang	Rural/Kampung	Male	> 8.000.000	1	8	1	a few nights per week	Good		Good	0	0	0	0	0	0	0	0	0	0	0	0	0	0	0	0	0	0	0	0	0	0	0	1	0	0	0	0	0	0	0	0	0	0		0		0
29	Depok	Urban	Female	> 8.000.000	1	8	1	every night	Poor	Dust	Slightly poor	0	0	0	0	0	0	0	1	1	1	0	1	0	1	0	0	0	0	0	0	0	0	0	0	0	0	1	0	0	0	1	0	0	0		0		0
22	Klaten	Urban	Male	4.000.000 - 5.000.000	1	5	1	a few nights per week	Good		Good	0	0	0	0	0	0	0	0	0	0	0	0	0	1	0	0	1	0	0	0	0	0	0	0	1	0	0	0	0	0	0	0	0	0		0		0
22	Yogyakarta	Urban	Female	5.000.000 - 6.000.000	0	0	1	every night	Slightly good		Good	1	0	0	0	0	0	0	0	0	0	0	0	0	0	0	0	0	0	0	0	0	0	0	0	0	0	1	0	0	0	0	0	0	0		0		0
27	Wonosobo	Rural/Kampung	Female	2.000.000 - 3.000.000	0	0	0		Good		Good	0	0	0	0	0	0	0	1	0	0	0	0	0	0	0	0	0	0	0	0	0	0	0	0	0	0	0	0	0	0	0	0	0	0		0		0
32	Lab. Bogor	Rural/Kampung	Male	> 8.000.000	1	5	0		Slightly poor	Dust	Good	0	0	0	0	0	0	0	1	0	0	0	0	1	0	0	0	0	0	0	0	0	0	0	0	0	0	0	0	0	0	0	0	0	0		0		0
33	Surakarta	Rural/Kampung	Female	4.000.000 - 5.000.000	0	0	1	less frequent	Good		Good	0	0	0	0	0	0	0	1	0	0	0	0	0	0	0	0	0	0	0	0	1	0	0	0	0	0	1	0	0	0	1	0	0	0		0		0
29	Pekanbaru	Urban	Female	> 8.000.000	1	12	1	a few nights per week	Slightly poor	Smoke	Slightly poor	0	0	1	0	0	0	0	1	0	0	1	1	0	0	0	0	0	1	0	0	0	1	0	0	1	0	1	1	0	0	1	0	0	0		0		0
20	Solo	Urban	Female	> 8.000.000	0	0	0		Very good		Very good	0	0	0	0	0	0	0	1	0	0	0	1	0	0	0	0	0	0	0	0	0	1	0	0	1	0	1	0	0	0	0	0	0	0		0		0
29	Kebumen	Rural/Kampung	Male	> 8.000.000	1	5	1	a few nights per week	Slightly poor	Dust	Slightly poor	0	0	0	0	0	0	0	0	0	0	0	0	0	0	1	0	0	0	0	0	0	0	0	0	0	0	0	0	0	0	0	0	0	1	3	0		0
28	balikpapan	Urban	Female	7.000.000 - 8.000.000	0	0	1	less frequent	Good		Good	0	0	0	0	0	0	0	0	0	0	0	0	0	0	0	0	0	0	0	0	0	0	0	0	0	0	0	0	0	0	0	0	0	0		0		0
45	Yogyakarta	Rural/Kampung	Female	5.000.000 - 6.000.000	1	6	1	a few nights per week	Good		Good	0	0	0	0	0	0	0	0	0	0	0	0	0	1	0	0	0	0	0	0	0	0	0	0	1	0	1	0	1	0	1	0	0	0		0		0
28	Jogjakarta	Rural/Kampung	Female	2.000.000 - 3.000.000	0	0	0		Good		Good	1	0	0	0	0	0	0	0	0	0	0	0	0	0	0	0	0	0	0	0	0	0	0	0	0	0	0	0	0	0	0	0	0	0		0		0
26	Tangerang	Urban	Male	> 8.000.000	1	2	1	less frequent	Good		Good	0	0	1	0	0	0	0	0	0	0	0	0	0	0	0	0	0	0	0	0	0	0	0	1	0	0	1	0	0	0	0	0	1	0		0		0
18	Wonosobo	Rural/Kampung	Male	< 1.000.000	0	0	1	less frequent	Good		Good	0	0	1	0	0	0	0	0	0	0	0	1	0	0	0	0	0	0	0	0	0	0	0	0	1	0	1	0	0	0	0	0	0	0		0		0
28	Semarang	Urban	Male	2.000.000 - 3.000.000	0	0	0		Slightly good		Slightly poor	0	0	0	0	0	0	0	0	0	0	0	0	0	0	0	0	0	0	0	0	0	0	0	0	0	0	0	0	0	0	0	0	0	0		0		0
27	Jakarta	Urban	Female	5.000.000 - 6.000.000	1	1	1	less frequent	Slightly poor	Dust	Slightly poor	0	0	0	0	0	0	0	0	0	0	0	0	0	0	0	0	0	1	0	0	0	0	0	0	0	0	0	0	0	0	0	0	0	0		0		1
30	Sleman	Rural/Kampung	Male	2.000.000 - 3.000.000	0	0	0		Very good		Very good	0	0	0	0	0	0	0	0	0	0	0	0	0	0	0	0	0	0	0	0	0	0	0	0	0	0	0	0	0	0	0	0	0	0		0		0
31	Klaten	Rural/Kampung	Female	5.000.000 - 6.000.000	0	0	1	less frequent	Good		Good	0	0	0	0	0	0	0	1	0	0	0	1	0	0	0	0	0	0	0	0	0	0	0	0	0	0	0	0	0	0	0	0	0	0		0		0
31	Surakarta, Solo	Rural/Kampung	Male	< 1.000.000	1	3	1	a few nights per week	Good		Good	0	0	1	0	0	0	0	1	0	0	0	0	0	0	0	0	0	0	0	0	0	0	0	0	0	0	0	1	0	0	1	0	0	0		0		0
39	Jakarta	Urban	Male	> 8.000.000	0	0	0		Good		Good	0	0	1	0	0	0	0	0	0	0	1	1	0	0	0	0	0	0	0	0	0	0	0	0	1	0	0	0	0	0	0	0	0	0		0		1
21	Jakarta	Urban	Female	> 8.000.000	0	0	1	less frequent	Very good		Very good	0	0	1	0	0	0	0	1	0	0	0	1	0	1	0	1	0	0	0	0	1	1	0	0	1	0	1	0	1	0	0	1	0	0		1	0.5	0
56	Jayapura	Rural/Kampung	Male	> 8.000.000	0	0	0		Good		Good	0	0	0	0	0	0	0	0	0	0	0	0	0	0	0	0	0	0	0	0	0	0	0	0	0	0	0	0	0	0	0	0	0	1	7	1	3	0
22	Tangerang	Urban	Female	< 1.000.000	0	0	0		Slightly good		Slightly poor	0	0	1	0	0	0	0	1	0	0	0	0	0	1	0	0	0	0	0	0	0	0	0	1	1	0	0	0	0	0	0	0	0	0		0		0
26	Sleman	Rural/Kampung	Male	> 8.000.000	0	0	0		Slightly good		Good	0	0	0	0	0	0	0	1	0	0	0	0	0	0	0	0	0	0	0	0	0	0	0	0	1	0	0	0	0	0	0	0	0	0		0		0
21	Boyolali	Rural/Kampung	Male	> 8.000.000	1	5	1	a few nights per week	Slightly good		Good	0	0	1	0	0	0	0	0	0	1	0	0	0	0	0	0	1	0	0	0	1	1	0	0	1	0	1	0	0	0	1	0	0	0		0		0
29	Yogyakarta	Urban	Male	3.000.000 - 4.000.000	0	0	1	every night	Good		Good	0	0	1	0	0	0	0	1	0	0	0	0	0	0	0	0	0	0	0	0	0	1	0	0	0	0	1	1	0	0	0	0	0	1	2	0		0
30	Banjarbaru	Rural/Kampung	Female	> 8.000.000	1	3	0		Good		Good	1	1	1	0	0	0	0	0	0	0	1	0	0	0	0	1	0	0	0	0	0	0	0	0	0	0	1	1	0	0	1	0	0	0		0		0
27	Yogyakarta	Rural/Kampung	Female	> 8.000.000	1	5	0		Good		Good	0	0	0	0	0	0	0	0	0	0	0	0	0	0	0	0	0	0	0	0	0	0	0	0	0	0	0	0	0	0	0	0	0	0		0		0
28	Bekasi timur	Urban	Male	1.000.000 - 2.000.000	1	4	1	every night	Slightly good		Slightly poor	0	0	0	0	0	0	0	0	0	0	0	0	0	0	0	0	0	0	0	0	0	0	0	0	0	0	0	0	0	0	0	0	0	0		0		0
28	Bekasi	Urban	Female	> 8.000.000	1	3.5	0		Slightly good		Good	0	0	0	0	0	0	0	0	0	0	0	0	0	0	0	0	0	0	0	0	0	0	0	1	0	0	1	0	0	0	0	0	0	0		0		0
29	depok	Urban	Female	1.000.000 - 2.000.000	1	3	0		Slightly good		Good	0	0	0	0	0	0	0	0	0	0	0	0	1	0	0	0	0	0	0	0	1	0	0	0	0	0	0	0	0	0	0	0	0	0		0		0
22	Kendari	Urban	Male	> 8.000.000	0	0	1	a few nights per week	Slightly good		Good	0	0	1	0	0	0	0	1	0	0	1	1	0	1	0	0	0	0	0	0	0	0	0	0	1	0	1	0	0	0	0	0	0	0		0		0
22	Semarang	Rural/Kampung	Male	7.000.000 - 8.000.000	1	2	0		Slightly good		Good	0	0	1	0	0	0	0	0	0	0	0	0	0	0	0	0	0	0	0	0	0	0	0	0	0	0	0	0	0	0	0	0	0	0		0		0
21	Semarang	Urban	Male	4.000.000 - 5.000.000	1	24	1	every night	Slightly poor	Dust;Fungi	Good	1	0	1	0	0	0	0	1	0	0	1	0	0	0	0	0	0	0	0	0	0	0	0	0	1	0	1	0	1	0	1	0	1	0		0		0
10	Jakarta	Urban	Female	> 8.000.000	0	0	1	less frequent	Good		Good	0	0	1	0	0	0	0	0	0	0	0	0	0	0	0	1	0	0	0	0	0	0	0	0	1	0	0	0	0	0	0	0	0	0		0		0
21	Semarang	Rural/Kampung	Female	5.000.000 - 6.000.000	1	4	1	a few nights per week	Slightly good		Good	0	0	0	0	0	0	0	0	0	0	0	0	0	0	0	0	0	0	0	0	0	1	0	0	0	0	0	0	0	0	0	0	0	0		0		0
25	Surakarta	Rural/Kampung	Male	> 8.000.000	1	1	1	a few nights per week	Slightly good		Good	0	0	1	0	0	0	0	1	0	0	0	0	0	0	0	0	0	0	0	0	0	0	0	0	0	0	1	0	0	0	1	0	0	0		0		0
27	Serang , banten	Urban	Female	7.000.000 - 8.000.000	1	8	1	a few nights per month	Slightly good		Good	0	0	0	0	0	0	0	0	0	0	0	0	0	0	0	0	0	0	0	0	0	0	0	0	0	0	0	0	0	0	0	0	0	0		0		0
35	Yogyakarta	Rural/Kampung	Female	> 8.000.000	1	7	1	a few nights per week	Slightly good		Good	0	0	1	0	0	0	0	1	0	0	1	1	1	1	0	0	0	0	0	0	1	0	0	0	1	0	1	0	1	0	1	0	0	0		0		0
20	Pekalongan	Urban	Female	4.000.000 - 5.000.000	1	3	1	a few nights per month	Good		Good	0	0	1	0	0	0	0	1	0	0	0	1	0	0	0	0	0	0	0	0	0	0	0	1	1	0	1	0	0	0	1	0	0	0		0		0
21	Solo	Rural/Kampung	Male	> 8.000.000	1	1	1	a few nights per week	Slightly good		Good	0	0	0	0	0	0	0	0	0	0	0	0	0	0	0	0	0	0	0	0	0	0	0	0	0	0	0	0	0	0	0	0	0	0		1	0.2	0
26	Jakarta	Urban	Male	5.000.000 - 6.000.000	1	4	0		Slightly poor	Dust	Good	0	1	0	0	0	0	0	1	0	0	0	0	0	0	0	0	0	0	0	0	0	0	0	0	1	0	1	0	0	0	0	0	1	0		0		0
17	Sukoharjo	Rural/Kampung	Female	4.000.000 - 5.000.000	1	4	0		Good		Good	0	0	1	0	0	0	0	0	0	0	1	0	1	1	0	0	0	0	0	0	1	0	0	0	0	0	1	0	0	0	1	0	0	0		0		0
23	Bantul	Rural/Kampung	Male	1.000.000 - 2.000.000	0	0	0		Very good		Good	0	0	1	0	0	0	0	0	0	0	0	0	0	0	0	0	0	0	0	0	0	0	0	0	0	0	0	0	0	0	0	0	0	0		0		0
61	Sangkrah	Urban	Female	7.000.000 - 8.000.000	1	8	1	a few nights per week	Slightly poor	Dust	Good	0	0	1	0	1	0	0	0	1	0	0	1	0	0	0	0	0	0	0	0	0	0	0	0	0	0	0	0	0	0	1	0	0	0		0		0
68	Sangkrah	Urban	Male	7.000.000 - 8.000.000	1	5	1	a few nights per week	Slightly poor	Dust	Good	0	0	0	0	0	0	0	0	0	0	0	0	0	0	0	0	0	0	0	0	0	1	0	0	0	0	0	0	0	0	1	0	0	0		0		0
55	Sangkrah	Urban	Male	2.000.000 - 3.000.000	1	20	1	every night	Slightly good		Slightly poor	0	0	1	0	0	0	0	0	1	1	0	1	0	1	0	0	0	0	0	0	1	0	0	1	1	0	1	1	1	0	1	0	1	0		0		1
48	Sangkrah	Urban	Female	2.000.000 - 3.000.000	1	24	1	a few nights per week	Slightly poor	Dust	Slightly poor	0	0	1	0	1	0	0	0	0	1	0	1	0	1	0	0	0	0	0	0	1	0	0	0	1	0	1	0	0	0	1	0	0	0		0		0
29	Bekasi	Urban	Male	> 8.000.000	1	2	1	less frequent	Slightly poor	Dust	Slightly poor	0	0	1	0	0	0	0	0	0	1	0	0	0	0	0	0	0	0	0	0	1	0	0	0	0	0	1	0	0	0	0	0	0	0		0		1
40	Kota banjar	Rural/Kampung	Female	5.000.000 - 6.000.000	0	0	1	a few nights per week	Good		Good	0	0	0	0	0	0	0	0	0	0	0	0	0	0	0	0	0	0	0	0	0	0	0	0	0	0	0	0	0	0	0	0	0	0		0		0
35	Yogyakarta	Rural/Kampung	Male	4.000.000 - 5.000.000	1	4	1	a few nights per week	Slightly good		Good	0	0	0	0	0	0	0	0	0	0	0	0	0	0	0	0	0	0	0	0	0	0	0	1	1	0	1	0	0	0	0	0	0	1	7	0		1
21	Yogyakarta	Rural/Kampung	Male	3.000.000 - 4.000.000	1	3	1	a few nights per week	Poor	Dust;Others	Slightly poor	0	0	0	1	1	0	0	0	1	0	0	1	0	0	1	0	0	0	0	0	1	0	0	1	0	0	1	0	1	0	0	0	0	0		0		0
21	Banyuwangi	Rural/Kampung	Male	2.000.000 - 3.000.000	0	0	1	every night	Good		Slightly poor	0	0	0	0	0	0	0	1	0	0	0	0	0	0	0	0	1	0	0	0	0	0	0	0	0	0	0	0	0	0	0	0	0	0		0		0
26	Sragen	Rural/Kampung	Male	2.000.000 - 3.000.000	0	0	0		Good		Good	0	0	1	0	0	0	0	1	0	0	1	0	0	1	0	0	1	0	0	0	0	0	0	1	1	0	0	0	1	0	1	0	0	0		0		0
30	jakarta	Urban	Male	7.000.000 - 8.000.000	1	4	0		Good		Good	1	0	1	0	0	0	0	0	0	0	0	1	0	0	0	0	0	0	0	0	0	0	0	0	1	0	1	1	1	0	1	0	0	0		0		0
21	Yogyakarta	Rural/Kampung	Female	7.000.000 - 8.000.000	0	0	0		Good		Good	0	0	0	0	0	0	0	0	0	0	0	1	0	0	0	0	0	0	0	1	0	0	0	0	0	0	1	0	0	0	1	0	0	0		0		0
28	Banyuwangi	Urban	Male	3.000.000 - 4.000.000	1	3	1	less frequent	Good		Good	0	0	0	0	0	0	0	1	0	0	0	0	0	0	0	0	1	0	0	0	0	0	0	0	1	0	1	0	0	0	1	0	0	0		0		0
26	Surabaya	Urban	Female	5.000.000 - 6.000.000	0	0	1	a few nights per week	Good		Poor	0	0	0	0	0	0	1	1	0	0	0	0	0	1	0	0	0	0	0	0	1	0	0	1	0	0	1	1	0	0	1	0	0	0		0		0
33	Bekasi	Urban	Female	> 8.000.000	1	2	1	less frequent	Good		Good	0	0	0	0	0	0	0	0	0	0	0	0	0	0	0	0	0	0	0	0	0	0	0	0	0	0	0	0	0	0	1	0	0	0		0		0
30	Grobogan	Urban	Female	5.000.000 - 6.000.000	0	0	1	every night	Good		Good	0	0	0	0	0	0	0	0	0	0	1	0	0	0	0	0	0	0	0	0	0	0	0	0	0	0	0	0	0	0	0	0	0	0		0		0
27	Malang	Urban	Female	1.000.000 - 2.000.000	1	1	0		Good		Good	0	0	0	0	0	0	0	0	0	1	0	0	0	1	0	0	0	0	0	0	1	0	1	0	1	0	1	1	0	0	0	0	1	0		0		0
28	Bantul Yogyakarta	Rural/Kampung	Female	4.000.000 - 5.000.000	1	2	1	a few nights per month	Good		Good	1	1	1	0	0	0	0	0	0	0	1	0	0	1	0	0	1	0	0	0	1	0	0	0	1	0	1	1	1	1	0	0	0	0		0		0
20	Surakarta	Rural/Kampung	Female	5.000.000 - 6.000.000	0	0	0		Very good		Very good	0	0	1	0	0	0	0	0	0	0	0	1	0	0	0	0	0	0	0	0	0	0	0	0	0	0	0	0	0	0	0	0	0	0		0		0
20	Surakarta	Rural/Kampung	Female	> 8.000.000	0	0	0		Good		Very good	1	0	0	0	0	0	0	1	0	1	1	1	0	0	0	0	0	0	1	0	0	0	0	1	1	0	1	0	1	0	1	0	1	0		1	0.5	0
24	Pati	Rural/Kampung	Female	> 8.000.000	1	1.5	0		Good		Good	0	0	1	0	0	0	0	1	0	0	0	0	0	0	0	0	0	0	0	0	0	0	0	0	0	0	0	0	0	0	0	0	0	0		0		0
31	Karanganyar	Rural/Kampung	Female	7.000.000 - 8.000.000	0	0	1	less frequent	Slightly poor	Fungi	Slightly poor	0	0	0	0	0	0	0	0	0	0	1	0	0	0	0	0	0	0	0	0	1	0	0	0	1	0	1	0	0	0	0	0	0	0		0		0
21	Magelang	Rural/Kampung	Male	1.000.000 - 2.000.000	0	0	1	a few nights per week	Poor	Dust	Good	0	0	1	0	0	0	0	1	0	1	0	1	0	0	0	0	1	0	0	0	0	0	1	0	1	0	0	0	0	0	1	0	1	0		0		1
29	Yogyakarta	Rural/Kampung	Male	4.000.000 - 5.000.000	1	4	1	a few nights per week	Slightly good		Good	0	0	0	0	0	0	0	0	0	0	0	0	0	0	0	0	0	0	0	0	0	0	0	0	0	0	0	0	0	0	0	0	0	0		0		0
62	Sangkrah	Urban	Male	7.000.000 - 8.000.000	1	10	0		Slightly good		Good	0	0	0	0	0	0	0	0	0	1	0	0	1	0	0	0	0	0	1	0	1	0	0	0	1	0	1	1	0	0	1	0	0	0		0		0
51	Sangkrah	Urban	Male	3.000.000 - 4.000.000	1	4	1	a few nights per week	Slightly poor	Smoke	Slightly poor	0	0	1	0	1	0	0	0	0	1	1	1	0	0	0	0	0	0	1	0	0	1	0	0	1	0	1	0	0	0	1	0	0	1	4	0		0
17	Sangkrah	Urban	Female	< 1.000.000	1	4	0		Slightly good		Good	0	0	1	0	0	0	0	0	0	0	0	1	0	1	0	0	0	0	0	0	0	0	0	0	1	0	1	0	0	0	1	0	0	0		0		1
41	Depok	Rural/Kampung	Male	> 8.000.000	0	0	0		Good		Good	0	0	1	0	0	0	0	0	0	0	1	0	0	0	0	0	1	0	0	0	1	0	0	0	0	0	0	0	0	0	1	0	0	0		0		0
40	Simpang empat kab.pasaman barat	Urban	Male	> 8.000.000	0	0	1	less frequent	Good		Good	0	0	0	0	0	0	0	0	0	0	1	0	0	0	0	0	1	0	0	0	0	0	0	0	0	0	0	0	0	0	0	0	0	0		0		0
50	Sangkrah	Urban	Female	2.000.000 - 3.000.000	1	4	1	every night	Slightly good		Good	0	0	1	0	0	0	0	0	0	0	0	0	0	1	0	0	0	0	0	0	0	0	0	0	1	0	1	0	0	0	0	0	0	0		0		0
39	Sangkrah	Urban	Female	1.000.000 - 2.000.000	1	4	1	every night	Good		Good	0	0	1	0	0	0	0	0	0	0	0	0	0	1	0	0	0	0	0	0	0	0	0	0	1	0	1	0	0	0	1	0	1	0		0		0
10	Sangkrah	Urban	Male	< 1.000.000	1	4	1	every night	Good		Slightly poor	0	0	1	0	0	0	0	0	0	0	0	0	0	1	0	0	0	0	0	0	0	0	0	0	1	0	0	0	0	0	0	0	0	0		0		0
50	Sangkrah	Urban	Male	2.000.000 - 3.000.000	1	4	1	every night	Good		Good	0	0	1	0	0	0	0	0	0	0	0	0	0	0	0	0	0	0	0	0	0	0	0	0	1	0	1	0	0	0	0	0	0	0		0		0
51	Sangkrah	Urban	Male	< 1.000.000	1	5	1	less frequent	Poor	Dust	Good	1	1	1	1	1	0	0	0	1	0	0	0	0	0	0	0	0	0	0	0	1	0	0	1	1	0	1	1	1	0	1	0	1	1	3	0		1
18	Sangkrah	Urban	Female	2.000.000 - 3.000.000	1	2	1	every night	Poor	Dust	Good	0	0	1	0	0	0	0	1	0	1	1	1	0	1	0	0	0	0	0	0	1	0	0	1	1	0	1	1	1	0	1	0	1	0		0		0
54	Sangkrah	Urban	Female	< 1.000.000	1	7	1	a few nights per week	Poor	Dust	Good	0	0	1	0	0	0	0	1	0	0	1	1	0	0	0	0	0	0	1	0	0	0	0	1	1	0	1	1	1	0	1	0	1	0		0		0
14	Sangkrah	Urban	Female	< 1.000.000	1	3	0		Good		Good	0	0	1	0	0	0	0	0	0	0	0	1	0	1	0	0	0	0	0	0	0	0	0	0	0	0	0	0	0	0	1	0	0	0		0		0
43	Sangkrah	Urban	Female	< 1.000.000	1	4	1	every night	Good		Good	0	0	0	0	0	0	0	0	0	0	0	1	0	0	0	0	1	0	0	1	1	0	0	0	0	0	1	1	0	1	1	0	0	0		0		0
21	Sangkrah	Urban	Male	< 1.000.000	1	5	1	every night	Poor	Smoke;Dust	Poor	1	0	1	0	1	0	0	1	0	0	0	1	0	0	0	0	0	0	1	0	0	0	0	1	1	0	1	1	0	1	1	0	1	1	6	0		0
47	Sangkrah	Urban	Male	< 1.000.000	1	20	1	every night	Slightly poor	Smoke	Very good	0	0	1	0	0	0	0	1	0	1	1	0	0	0	0	0	0	0	1	0	1	0	0	0	1	0	1	0	1	0	1	1	0	1	12	0		0
35	Sangkrah	Urban	Female	2.000.000 - 3.000.000	1	12	1	every night	Good		Good	0	0	1	0	0	0	0	1	1	0	0	1	0	1	0	0	0	0	0	0	0	1	0	1	1	0	1	1	1	0	1	0	0	0		0		0
38	Sangkrah	Urban	Female	2.000.000 - 3.000.000	1	5	1	less frequent	Good		Good	0	0	0	0	0	0	0	0	0	0	0	0	0	0	0	0	0	0	0	0	1	0	0	1	1	0	1	1	0	0	1	0	0	0		0		0
60	Sangkrah	Urban	Male	1.000.000 - 2.000.000	1	12	1	a few nights per week	Slightly good		Good	0	0	0	0	0	1	0	1	0	0	0	0	0	0	0	0	0	0	0	0	0	1	0	1	0	0	1	1	0	0	1	0	0	0		0		0
38	Sangkrah	Urban	Female	3.000.000 - 4.000.000	1	3	0		Good		Good	0	0	0	0	0	0	0	0	0	0	0	0	0	0	0	0	0	0	0	0	0	0	0	0	0	0	1	0	0	0	0	0	0	0		0		0
45	Sangkrah	Urban	Female	1.000.000 - 2.000.000	1	1	1	every night	Good		Good	0	0	0	0	0	1	0	0	0	0	0	0	0	0	0	0	0	0	0	0	0	1	0	1	1	0	0	1	0	0	1	0	0	0		0		0
66	Sangkrah	Urban	Female	4.000.000 - 5.000.000	1	8	1	every night	Good		Slightly poor	0	0	0	0	0	0	0	1	0	0	0	0	0	0	0	0	0	0	0	0	0	0	0	1	0	0	1	1	1	1	1	0	1	0		0		1
57	Sangkrah	Urban	Male	1.000.000 - 2.000.000	1	4	1	a few nights per week	Good		Good	0	0	1	0	0	0	0	0	0	0	0	0	0	1	0	0	0	0	0	0	0	0	0	0	1	0	1	0	1	0	1	0	0	1	12	0		1
25	Sangkrah	Urban	Female	5.000.000 - 6.000.000	1	5	0		Slightly poor	Dust	Good	0	0	1	0	0	0	0	0	0	1	0	0	0	0	0	0	0	0	0	0	0	0	0	0	0	0	0	0	0	0	0	0	0	0		0		0
26	Sangkrah	Urban	Male	5.000.000 - 6.000.000	1	5	0		Slightly poor	Dust	Good	0	0	1	0	0	0	0	0	0	0	0	0	0	0	0	0	0	0	0	0	0	0	0	0	0	0	0	0	0	0	0	0	0	1	12	0		0
39	Sangkrah	Urban	Female	< 1.000.000	1	4	1	a few nights per week	Good		Good	0	0	0	0	0	0	0	0	0	0	0	0	0	0	0	0	0	0	0	0	0	0	0	0	1	0	0	0	0	0	0	0	1	0		0		0
60	Sangkrah	Urban	Male	1.000.000 - 2.000.000	1	6	1	every night	Poor	Odor	Slightly poor	0	0	1	0	0	0	0	0	0	1	0	1	0	0	0	0	0	0	1	1	0	0	0	1	1	0	1	1	1	0	1	0	0	0		0		0
56	Sangkrah	Urban	Female	1.000.000 - 2.000.000	1	5	1	every night	Slightly good		Good	0	0	1	1	1	0	0	0	0	0	0	1	0	0	0	0	0	0	0	0	0	1	0	0	1	0	1	0	0	0	1	0	1	0		0		1
66	Sangkrah	Urban	Male	1.000.000 - 2.000.000	1	4	1	every night	Slightly good		Good	0	0	1	0	1	0	0	1	0	0	0	0	0	0	0	0	0	0	0	0	0	0	0	0	1	0	0	0	0	0	0	0	0	1	24	0		1
42	Sangkrah	Urban	Female	1.000.000 - 2.000.000	0	0	0		Very good		Very good	0	0	1	0	0	0	0	0	0	0	0	1	0	0	0	0	0	0	0	0	0	0	0	0	0	0	0	0	0	0	1	0	0	0		0		0
50	Sangkrah	Urban	Female	1.000.000 - 2.000.000	1	4	1	a few nights per week	Slightly good		Good	0	0	1	0	0	0	0	0	0	0	0	0	0	0	0	0	0	0	0	0	0	1	0	0	1	0	0	1	0	0	1	0	0	0		0		1
44	Sangkrah	Urban	Female	2.000.000 - 3.000.000	1	4	1	a few nights per week	Slightly good		Good	1	0	1	0	1	0	1	1	0	0	0	1	0	0	0	0	0	0	0	1	0	1	0	1	1	0	1	0	0	0	1	0	1	0		0		0
51	Sangkrah	Urban	Female	2.000.000 - 3.000.000	1	5	1	every night	Slightly good		Good	0	0	0	0	0	0	0	1	0	0	1	1	0	0	0	0	0	0	1	1	0	0	0	0	1	0	1	1	1	0	1	0	1	0		0		0
24	Sangkrah	Urban	Female	1.000.000 - 2.000.000	1	6	1	every night	Good		Good	0	0	1	0	0	0	0	1	0	0	0	0	0	0	0	0	0	0	0	0	0	0	0	0	1	0	0	0	0	0	0	1	0	0		0		0
53	Sangkrah	Urban	Male	1.000.000 - 2.000.000	1	8	1	every night	Good		Good	0	0	1	0	0	0	0	0	0	0	0	1	0	0	0	0	0	0	0	0	0	0	0	0	1	0	1	1	0	0	1	0	1	1	12	0		0
50	Sangkrah	Urban	Female	1.000.000 - 2.000.000	1	8	1	a few nights per month	Slightly good		Good	0	0	0	0	0	0	0	0	0	0	0	0	0	0	0	0	0	0	0	0	0	0	0	0	1	0	1	0	0	0	1	0	0	0		0		0
50	Sangkrah	Urban	Male	1.000.000 - 2.000.000	1	5	1	a few nights per month	Slightly good		Good	0	0	0	0	0	0	0	0	0	0	0	0	0	0	0	0	0	0	0	0	0	0	0	0	1	0	1	1	0	0	1	0	0	1	11	0		0
29	Sangkrah	Urban	Female	2.000.000 - 3.000.000	1	5	0		Slightly good		Good	0	0	0	0	0	0	0	0	0	0	0	0	0	1	0	0	0	0	1	0	0	0	0	1	1	0	1	1	1	1	1	0	1	0		0		0
69	Sangkrah	Urban	Male	1.000.000 - 2.000.000	0	0	0		Good		Good	0	0	0	0	0	0	0	0	0	0	1	0	0	0	0	0	0	0	0	0	0	0	0	1	0	0	1	1	1	0	1	0	0	0		0		1
24	Sangkrah	Urban	Male	1.000.000 - 2.000.000	1	2	0		Slightly poor	Fungi	Good	0	0	1	0	0	0	0	0	0	0	0	0	0	0	0	0	0	0	0	0	0	0	0	0	0	0	0	0	0	0	1	0	0	1	12	0		0
39	Sangkrah	Urban	Female	1.000.000 - 2.000.000	1	4	1	every night	Good		Good	0	0	0	0	0	0	0	0	0	0	0	0	0	0	0	0	0	0	0	0	0	1	0	0	1	0	1	0	0	0	1	0	0	0		0		0
22	Sangkrah	Urban	Male	< 1.000.000	1	12	0		Poor	Fungi	Good	0	0	1	0	0	0	0	0	0	0	0	0	0	0	0	0	0	0	0	0	0	0	0	0	0	0	0	0	1	0	0	0	0	1	2	0		0
40	Sangkrah	Urban	Male	1.000.000 - 2.000.000	1	4	1	every night	Good		Good	0	0	0	0	0	0	0	0	0	0	0	0	0	0	0	0	0	0	0	0	0	0	0	0	0	0	0	0	0	0	0	0	0	1	12	0		0
18	Sangkrah	Urban	Female	1.000.000 - 2.000.000	1	4	1	every night	Good		Good	0	0	0	0	0	0	0	0	0	0	0	0	0	0	0	0	0	0	0	0	0	0	0	0	0	0	0	0	0	0	0	0	0	0		0		0
25	Sangkrah	Urban	Male	2.000.000 - 3.000.000	1	10	1	every night	Slightly poor	Odor	Good	0	0	0	0	0	0	0	0	0	0	0	0	0	0	0	0	0	0	1	0	0	0	0	1	1	0	1	0	0	0	0	0	0	0		0		0
65	Sangkrah	Urban	Female	3.000.000 - 4.000.000	1	2	0		Good		Good	0	0	1	0	0	0	0	0	0	0	0	1	0	0	0	0	0	0	0	0	0	0	0	0	1	0	1	0	0	0	1	0	0	0		0		0
78	Sangkrah	Urban	Female	< 1.000.000	1	3	0		Good		Good	0	0	1	0	0	0	0	1	0	0	1	0	0	0	0	0	0	0	0	0	0	1	0	0	1	0	1	1	0	0	1	0	0	0		0		0
38	Sangkrah	Urban	Female	1.000.000 - 2.000.000	0	0	0		Good		Good	0	0	0	0	0	0	0	0	0	0	0	1	0	0	0	0	0	0	0	0	0	1	0	0	1	0	1	0	0	0	1	0	0	0		0		0
51	Sangkrah	Urban	Male	3.000.000 - 4.000.000	1	8	0		Good		Good	0	0	0	0	0	0	0	1	0	0	0	1	0	0	0	0	1	1	1	0	0	1	0	0	1	0	1	1	0	0	1	0	0	0		0		1
38	Sangkrah	Urban	Male	2.000.000 - 3.000.000	1	8	1	every night	Slightly poor	Smoke;Dust	Good	0	0	0	0	0	0	0	0	0	0	0	0	0	0	0	0	0	0	0	0	0	0	0	0	0	0	0	1	0	0	0	0	0	0		0		0
43	Sangkrah	Urban	Female	1.000.000 - 2.000.000	1	6	0		Slightly good		Good	0	0	1	0	0	0	0	0	0	0	0	0	0	0	0	0	0	0	0	0	0	1	0	0	0	0	0	1	0	0	0	0	0	0		0		0
48	Sangkrah	Urban	Female	< 1.000.000	1	3	1	less frequent	Slightly good		Good	0	0	0	0	0	0	0	0	0	1	0	1	0	0	0	0	0	0	0	0	1	0	0	0	1	0	1	1	0	0	0	0	0	0		0		1
17	Sangkrah	Urban	Male	1.000.000 - 2.000.000	1	6	1	every night	Slightly poor	Dust	Good	0	0	1	0	0	0	0	1	0	0	0	0	0	0	0	0	0	1	0	0	0	1	0	0	1	0	1	0	0	0	1	0	0	1	1	1	1	0
19	Sangkrah	Urban	Female	1.000.000 - 2.000.000	0	0	0		Slightly good		Good	0	0	1	0	0	0	0	0	0	0	0	0	0	0	0	0	0	0	0	0	0	0	0	0	0	0	0	0	0	0	0	0	0	0		0		0
58	Sangkrah	Urban	Male	1.000.000 - 2.000.000	1	6	1	every night	Slightly poor	Fungi	Slightly poor	0	0	1	0	0	0	0	1	0	0	0	1	0	1	0	0	0	0	0	1	0	0	0	0	1	0	0	1	0	0	1	0	1	1	6	0		0
39	Sangkrah	Urban	Female	2.000.000 - 3.000.000	1	4	0		Good		Good	0	0	0	0	0	0	0	1	0	0	0	1	0	0	0	0	0	0	0	0	0	0	0	0	0	0	1	0	0	0	1	0	0	0		0		0
60	Sangkrah	Urban	Female	< 1.000.000	1	4	1	a few nights per week	Good		Slightly poor	1	0	0	0	0	0	0	1	0	1	0	1	0	1	0	0	0	0	0	0	1	0	0	0	0	0	0	0	0	0	1	0	1	0		0		0
48	Sangkrah	Urban	Female	3.000.000 - 4.000.000	1	5	0		Good		Good	0	0	0	0	0	0	0	0	0	0	0	1	0	0	0	0	0	0	0	0	0	0	0	0	0	0	1	1	0	1	1	0	0	0		0		1
38	Sangkrah	Urban	Female	1.000.000 - 2.000.000	0	0	0		Good		Good	0	0	0	0	0	0	0	0	0	0	0	1	0	1	0	0	0	0	0	0	0	0	0	0	0	0	1	0	0	1	0	0	0	0		0		0
52	Sangkrah	Urban	Female	1.000.000 - 2.000.000	1	12	0		Good		Good	0	0	1	0	0	0	0	0	0	0	0	1	0	0	0	0	0	0	0	0	0	0	0	0	1	0	1	0	0	0	1	0	0	0		0		0
29	Sangkrah	Urban	Female	1.000.000 - 2.000.000	1	3	0		Slightly good		Good	0	0	0	0	0	0	0	1	0	0	0	1	1	0	0	0	0	0	0	0	0	0	0	0	1	0	0	1	0	0	1	0	0	0		0		0
80	Sangkrah	Urban	Female	< 1.000.000	0	0	0		Slightly good		Good	0	0	0	0	0	0	0	0	0	0	0	0	0	0	0	0	0	0	1	0	0	1	0	0	1	0	0	0	0	0	0	1	0	0		0		0
40	Sangkrah	Urban	Male	< 1.000.000	1	12	0		Slightly poor	Dust	Good	0	0	0	0	0	0	0	0	1	0	0	0	0	0	0	0	0	0	0	0	0	0	0	0	0	0	0	0	0	0	0	0	0	1	12	0		0
58	Sangkrah	Urban	Female	1.000.000 - 2.000.000	0	0	0		Good		Good	0	0	0	0	0	0	0	0	0	0	0	0	0	0	0	0	0	0	0	0	0	0	0	0	0	0	0	0	0	0	0	0	0	0		0		0
50	Sangkrah	Urban	Female	2.000.000 - 3.000.000	1	4	1	a few nights per month	Good		Slightly poor	0	0	0	0	0	0	0	0	0	0	0	0	0	0	0	0	0	0	0	0	0	0	0	0	0	0	0	0	0	1	0	0	0	0		0		0
71	Sangkrah	Urban	Male	3.000.000 - 4.000.000	1	5	0		Slightly good		Poor	0	0	1	0	0	1	0	0	0	0	1	0	0	1	0	0	0	0	0	0	0	0	0	0	0	0	1	0	0	0	0	0	0	1	24	0		0
39	Sangkrah	Urban	Female	1.000.000 - 2.000.000	1	4	0		Good		Good	0	0	0	0	0	0	0	1	0	0	0	0	0	0	0	0	0	0	0	0	1	0	0	1	1	0	1	0	0	0	1	0	0	0		0		0
12	Sangkrah	Urban	Male	1.000.000 - 2.000.000	0	0	1	less frequent	Slightly good		Good	0	0	1	0	0	0	0	0	0	1	0	0	0	1	1	0	0	0	0	0	0	0	0	0	1	0	1	1	1	0	1	0	1	0		0		1
11	Sangkrah	Urban	Male	2.000.000 - 3.000.000	0	0	1	less frequent	Slightly good		Good	0	0	1	0	0	0	0	0	0	1	0	0	0	1	1	0	0	1	0	0	0	0	0	1	1	0	1	0	1	0	1	0	1	0		0		0
12	Sangkrah	Urban	Male	1.000.000 - 2.000.000	0	0	1	less frequent	Slightly good		Good	0	1	1	0	0	0	0	0	0	1	0	0	0	1	1	0	1	0	0	0	0	0	0	0	1	0	1	1	1	0	1	0	1	0		0		0
62	Sangkrah	Urban	Female	1.000.000 - 2.000.000	1	4	0		Slightly good		Slightly poor	0	0	0	0	0	0	0	0	0	0	0	1	0	0	0	0	0	0	1	0	0	1	0	0	0	0	1	1	0	0	0	0	0	0		0		0
57	Sangkrah	Urban	Male	2.000.000 - 3.000.000	1	5	1	a few nights per month	Slightly good		Good	0	0	0	0	0	0	0	0	1	0	0	0	0	0	0	0	0	0	0	0	0	0	0	1	1	0	1	1	0	1	1	0	0	0		0		0
62	Sangkrah	Urban	Male	1.000.000 - 2.000.000	1	4	1	a few nights per month	Slightly poor	Dust;Fungi	Slightly poor	0	0	0	0	0	0	0	1	0	0	0	0	0	0	0	0	0	0	0	0	0	0	0	1	1	0	1	0	0	0	1	0	0	0		0		0
52	Sangkrah	Urban	Female	3.000.000 - 4.000.000	1	8	0		Slightly good		Good	0	0	0	0	0	0	0	0	0	0	0	0	0	0	0	0	0	0	0	0	0	0	0	0	0	0	1	0	0	0	0	0	0	0		0		0
53	Sangkrah	Urban	Male	3.000.000 - 4.000.000	1	8	0		Slightly good		Good	0	0	0	0	0	0	0	0	0	0	0	0	0	0	0	0	0	0	0	0	0	0	0	0	0	0	1	0	0	0	0	0	0	0		0		0
63	Sangkrah	Urban	Female	2.000.000 - 3.000.000	1	5	0		Slightly good		Good	0	0	1	0	0	0	0	0	0	1	0	1	0	1	0	0	0	0	0	0	0	1	0	0	1	0	1	0	0	0	1	0	0	0		0		0
36	Sangkrah	Urban	Male	2.000.000 - 3.000.000	1	4	0		Slightly good		Good	0	0	1	0	0	0	0	0	0	0	0	0	0	0	0	0	0	0	0	0	0	0	0	0	0	0	1	0	0	0	0	0	0	0		0		0
65	Sangkrah	Urban	Female	1.000.000 - 2.000.000	1	8	1	a few nights per week	Slightly good		Good	0	0	1	0	0	0	0	0	0	0	1	0	0	1	1	0	0	0	0	0	0	1	0	0	0	0	1	1	0	0	1	0	1	0		0		1
43	Sangkrah	Urban	Female	2.000.000 - 3.000.000	1	4	1	every night	Slightly good		Good	0	0	1	0	0	0	0	0	0	0	0	1	0	0	0	0	0	0	0	0	0	0	0	1	1	0	1	0	0	0	1	0	0	0		0		0
25	Sangkrah	Urban	Female	2.000.000 - 3.000.000	1	8	0		Good		Good	0	0	0	0	0	0	0	0	0	0	0	0	0	0	0	0	0	0	0	0	1	0	0	0	0	0	1	0	0	0	0	0	0	0		0		0
10	Sangkrah	Urban	Male	1.000.000 - 2.000.000	1	3	1	every night	Poor	Smoke	Slightly poor	0	0	1	0	0	1	0	0	0	1	1	0	0	0	0	1	0	0	0	0	0	0	0	0	1	0	0	1	1	1	1	1	0	0		0		0
12	Sangkrah	Urban	Male	1.000.000 - 2.000.000	0	0	1	less frequent	Good		Very good	0	1	1	0	0	0	0	0	0	1	0	0	0	1	1	0	1	0	0	0	0	0	0	0	1	0	1	0	1	0	1	0	1	0		0		0
11	Sangkrah	Urban	Male	1.000.000 - 2.000.000	0	0	1	less frequent	Slightly good		Good	0	0	1	0	0	0	0	0	0	1	0	1	0	1	0	1	0	0	0	0	0	0	0	1	1	0	1	0	1	0	1	1	1	0		0		0
12	Sangkrah	Urban	Male	1.000.000 - 2.000.000	0	0	1	less frequent	Slightly good		Good	0	0	1	0	0	0	0	0	0	1	0	1	0	0	1	0	0	0	1	0	0	0	0	1	1	0	0	0	1	0	1	0	1	0		0		0
10	Sangkrah	Urban	Female	3.000.000 - 4.000.000	0	0	0		Slightly good		Good	0	0	1	0	0	0	0	0	1	1	0	0	0	1	1	1	0	0	0	0	0	0	0	0	1	1	1	0	1	0	0	0	0	0		0		1
11	Sangkrah	Urban	Male	1.000.000 - 2.000.000	1	1	1	less frequent	Good		Good	0	0	1	0	0	0	0	0	0	1	0	0	0	1	1	0	0	0	0	0	0	0	0	0	1	0	1	1	1	0	1	0	1	0		0		0
19	Sangkrah	Urban	Male	1.000.000 - 2.000.000	0	0	1	less frequent	Slightly good		Good	0	0	1	0	0	0	0	0	0	1	0	0	0	1	1	1	0	0	0	0	0	0	0	0	1	0	1	0	1	0	1	0	1	0		0		0
11	Sangkrah	Urban	Male	1.000.000 - 2.000.000	0	0	1	less frequent	Good		Good	0	0	1	0	0	0	0	0	0	1	0	0	0	1	1	1	0	0	0	0	0	0	0	0	1	0	1	0	1	0	1	0	1	0		0		0
10	Sangkrah	Urban	Female	1.000.000 - 2.000.000	0	0	0		Good		Good	0	0	1	0	0	0	0	0	0	1	1	0	0	1	0	0	0	0	0	0	0	0	0	0	1	1	1	0	1	0	1	0	1	0		0		0
11	Sangkrah	Urban	Female	1.000.000 - 2.000.000	0	0	0		Good		Good	0	0	1	0	0	0	0	0	0	1	1	0	0	1	0	0	0	1	0	0	0	0	0	0	1	1	1	0	1	0	1	0	0	0		0		0
10	Sangkrah	Urban	Female	1.000.000 - 2.000.000	1	1	0		Slightly good		Good	0	0	1	0	0	0	0	1	0	1	1	0	0	1	0	0	0	0	0	0	0	0	0	0	1	0	1	0	1	0	0	0	1	0		0		0
12	Sangkrah	Urban	Female	2.000.000 - 3.000.000	1	1	0		Slightly good		Good	0	0	1	0	0	0	0	1	0	1	0	0	0	1	1	0	0	0	0	0	0	0	0	0	1	1	1	0	0	0	1	0	0	0		0		1
10	Sangkrah	Urban	Female	3.000.000 - 4.000.000	0	0	1	less frequent	Good		Good	0	0	1	0	0	0	0	0	0	0	1	0	0	1	1	1	1	1	1	1	0	0	1	1	1	0	1	1	1	0	1	0	1	0		0		0
11	Sangkrah	Urban	Female	< 1.000.000	1	3	0		Good		Good	0	0	0	1	0	0	0	0	0	1	0	1	0	1	1	0	0	1	1	0	0	0	0	1	1	1	1	0	1	0	1	0	1	0		0		0
10	Sangkrah	Urban	Female	2.000.000 - 3.000.000	0	0	1	less frequent	Good		Good	0	0	1	0	0	0	0	0	1	1	1	0	0	1	0	0	0	1	0	1	0	0	0	1	1	0	1	0	1	0	1	0	1	0		0		1
10	Sangkrah	Urban	Female	1.000.000 - 2.000.000	0	0	1	less frequent	Good		Good	0	0	1	0	1	0	0	0	0	1	1	0	0	1	1	0	0	1	0	1	0	0	0	0	1	0	1	0	1	0	1	0	1	0		0		1
11	Sangkrah	Urban	Female	1.000.000 - 2.000.000	0	0	0		Slightly good		Good	0	1	1	0	0	0	0	0	0	1	1	0	0	1	0	0	0	0	0	0	0	0	0	0	1	0	1	0	1	0	1	0	1	0		0		0
11	Sangkrah	Urban	Female	1.000.000 - 2.000.000	0	0	1	less frequent	Slightly good		Good	0	0	1	0	0	0	0	0	0	1	1	1	0	1	1	0	0	1	0	0	0	0	0	1	1	0	1	0	1	0	1	0	1	0		0		0
11	Sangkrah	Urban	Female	1.000.000 - 2.000.000	0	0	1	less frequent	Good		Very good	0	0	1	0	0	0	0	0	0	1	0	1	0	0	0	1	0	0	1	0	0	0	0	0	1	0	0	0	1	0	1	0	1	0		0		0
11	Sangkrah	Urban	Female	1.000.000 - 2.000.000	0	0	0		Good		Good	0	0	1	0	0	0	0	0	0	1	0	1	0	1	1	1	0	0	0	0	0	0	0	0	1	0	1	0	1	0	1	0	1	0		0		0
11	Sangkrah	Urban	Female	< 1.000.000	1	1	0		Good		Good	0	0	1	0	0	0	0	0	0	1	1	1	0	1	0	0	0	1	0	1	0	0	0	0	1	1	1	0	1	0	1	0	1	0		0		1
10	Sangkrah	Urban	Female	1.000.000 - 2.000.000	0	0	0		Good		Good	0	0	1	0	0	0	0	0	0	1	1	1	0	1	1	0	0	0	0	0	0	0	0	0	1	0	1	0	1	0	1	0	1	0		0		0
10	Sangkrah	Urban	Female	1.000.000 - 2.000.000	1	1	0		Good		Good	0	0	1	0	0	0	0	0	0	1	1	0	0	1	0	0	0	0	0	0	0	0	0	0	1	0	1	0	1	0	1	0	1	0		0		0
10	Sangkrah	Urban	Male	1.000.000 - 2.000.000	1	1	1	less frequent	Good		Good	0	1	1	0	0	0	0	0	0	1	0	0	0	1	1	0	0	0	0	0	0	0	0	0	1	0	1	0	1	0	1	0	1	0		0		0
10	Sangkrah	Urban	Male	1.000.000 - 2.000.000	0	0	1	less frequent	Very good		Very good	0	0	1	0	0	0	0	0	0	0	0	0	0	0	0	0	0	0	1	0	0	0	0	0	1	0	1	0	0	1	0	0	0	0		0		1
10	Sangkrah	Urban	Female	1.000.000 - 2.000.000	1	3	1	less frequent	Slightly poor	Dust	Very good	0	0	1	0	0	0	0	0	0	1	1	0	0	1	0	0	0	0	0	0	0	0	0	1	1	0	1	0	0	0	1	0	1	0		0		0
10	Sangkrah	Urban	Female	1.000.000 - 2.000.000	1	3	1	less frequent	Slightly poor	Dust	Good	0	0	1	0	0	0	0	0	0	1	1	0	0	1	0	0	0	0	0	0	0	0	0	1	1	0	1	0	0	0	1	0	1	0		0		0
9	Sangkrah	Urban	Male	3.000.000 - 4.000.000	1	3	1	less frequent	Very good		Very good	0	0	1	0	0	0	0	0	0	1	1	0	0	1	0	0	0	0	0	0	0	0	0	0	1	0	1	0	0	0	0	0	1	0		0		0
10	Sangkrah	Urban	Female	2.000.000 - 3.000.000	1	3	1	less frequent	Slightly good		Good	0	0	1	0	0	0	1	0	0	1	0	0	0	1	0	0	0	0	0	0	0	0	1	1	1	0	1	0	0	0	0	0	0	0		0		0
11	Sangkrah	Urban	Male	2.000.000 - 3.000.000	1	3	1	less frequent	Slightly poor	Smoke;Dust	Very good	0	0	1	0	0	0	0	0	1	1	1	0	0	1	0	0	0	0	0	0	0	0	1	0	1	0	1	0	0	0	0	0	1	0		0		0
10	Sangkrah	Urban	Male	1.000.000 - 2.000.000	1	3	1	less frequent	Poor	Smoke;Odor	Very good	0	0	1	0	0	1	0	0	0	1	1	0	0	1	1	0	0	0	1	0	0	0	0	0	1	0	1	1	1	0	1	0	1	0		0		0
10	Sangkrah	Urban	Male	2.000.000 - 3.000.000	1	3	0		Poor	Dust;Fungi	Slightly poor	0	0	1	0	0	1	1	1	0	1	1	1	0	1	1	0	0	0	1	0	0	0	0	0	1	0	1	1	1	0	1	0	0	0		0		1
10	Sangkrah	Urban	Female	2.000.000 - 3.000.000	1	3	1	less frequent	Slightly poor	Dust	Good	0	0	1	0	0	0	1	0	0	1	0	0	0	1	0	0	0	0	0	0	0	0	0	1	1	0	1	0	0	0	0	0	0	0		0		0
11	Sangkrah	Urban	Male	1.000.000 - 2.000.000	1	1	1	less frequent	Slightly good		Very good	0	0	1	0	0	0	0	0	1	1	1	0	0	1	0	0	0	0	0	0	0	0	1	0	1	0	1	0	1	0	0	0	1	0		0		0
10	Sangkrah	Urban	Male	1.000.000 - 2.000.000	1	1	1	a few nights per week	Slightly good		Very good	0	0	1	0	0	0	0	0	0	1	0	0	0	1	0	0	0	0	0	0	0	0	1	0	1	1	1	0	1	0	0	0	1	0		0		0
10	Sangkrah	Urban	Female	1.000.000 - 2.000.000	0	0	0		Good		Good	0	0	0	0	0	0	0	0	0	0	0	0	0	0	0	0	0	0	0	0	0	0	0	0	0	0	0	0	0	0	0	0	0	0		0		0
9	Sangkrah	Urban	Male	1.000.000 - 2.000.000	0	0	0		Slightly good		Good	0	0	0	0	0	0	0	0	0	0	0	0	0	0	0	0	0	0	0	0	0	0	0	0	0	0	0	0	0	0	0	0	0	0		0		0
10	Sangkrah	Urban	Male	1.000.000 - 2.000.000	0	0	0		Very good		Good	0	0	1	0	0	0	0	0	1	1	0	0	0	1	0	0	0	0	0	0	0	0	0	0	1	1	1	0	0	0	0	0	0	0		0		0
9	Sangkrah	Urban	Male	2.000.000 - 3.000.000	0	0	1	a few nights per month	Poor	Smoke	Good	0	0	1	0	0	0	0	0	0	0	1	0	0	1	0	0	1	0	0	0	0	0	0	1	1	0	0	0	0	0	1	0	1	0		0		1
11	Sangkrah	Urban	Female	1.000.000 - 2.000.000	1	3	1	every night	Worst	Smoke	Slightly poor	0	0	1	0	1	1	1	0	1	1	1	1	0	1	0	0	0	0	0	0	0	0	0	0	1	0	1	0	0	0	1	0	1	0		0		1
10	Sangkrah	Urban	Male	1.000.000 - 2.000.000	0	0	0		Slightly good		Good	0	0	1	0	0	0	0	0	0	0	0	0	0	0	0	0	0	0	0	0	0	0	0	0	0	0	0	0	0	0	0	0	0	0		0		0
10	Sangkrah	Urban	Female	1.000.000 - 2.000.000	1	3	1	every night	Worst	Smoke	Poor	0	0	1	0	0	1	0	0	1	1	1	0	0	0	1	0	0	0	1	0	0	0	0	1	0	1	1	1	1	1	1	0	1	0		0		1
9	Sangkrah	Urban	Female	1.000.000 - 2.000.000	1	3	0		Poor	Smoke	Good	0	0	1	0	0	0	0	0	0	1	0	0	0	1	0	0	0	0	0	0	0	0	0	0	1	0	0	0	0	0	0	0	0	0		0		0
10	Sangkrah	Urban	Male	2.000.000 - 3.000.000	0	0	0		Slightly good		Very good	0	0	0	0	0	0	0	0	0	0	0	0	0	0	0	0	0	0	0	0	0	0	0	0	0	0	0	0	0	0	0	0	0	0		0		0
9	Sangkrah	Urban	Female	1.000.000 - 2.000.000	1	3	0		Slightly good		Good	0	0	0	0	0	0	0	0	1	0	0	1	0	1	0	0	0	0	0	0	0	0	0	0	1	0	0	0	0	0	0	0	0	0		0		0
10	Sangkrah	Urban	Female	1.000.000 - 2.000.000	1	3	0		Slightly good		Good	0	0	1	0	0	0	0	0	0	1	1	1	0	1	0	0	0	0	0	0	0	0	0	0	1	0	1	0	1	0	1	0	0	0		0		0
10	Sangkrah	Urban	Female	1.000.000 - 2.000.000	1	3	0		Slightly good		Good	0	0	1	0	0	0	0	0	0	1	1	1	0	1	0	0	0	0	0	0	0	0	0	0	1	0	1	0	1	1	1	0	0	0		0		0
10	Sangkrah	Urban	Male	3.000.000 - 4.000.000	1	3	0		Slightly good		Good	0	0	1	0	0	0	0	0	0	1	1	1	0	1	0	0	0	0	1	1	0	0	0	0	0	1	0	1	1	1	1	0	1	0		0		0
9	Sangkrah	Urban	Female	3.000.000 - 4.000.000	1	3	0		Slightly poor	Odor	Good	0	1	1	0	1	0	0	1	0	1	0	1	0	1	0	0	0	0	1	0	0	0	1	1	1	1	1	0	1	1	1	0	0	0		0		0
9	Sangkrah	Urban	Female	2.000.000 - 3.000.000	1	3	1	every night	Very good		Very good	0	1	1	0	1	1	0	1	0	1	1	1	0	1	1	1	0	0	0	1	0	0	0	0	1	0	1	0	0	1	1	1	1	0		0		0
10	Sangkrah	Urban	Female	1.000.000 - 2.000.000	1	3	1	every night	Poor	Smoke;Odor	Very good	0	0	1	0	1	0	0	0	0	1	1	1	0	0	0	0	0	0	0	0	0	0	1	0	1	1	0	0	0	0	0	0	1	0		0		0
10	Sangkrah	Urban	Male	1.000.000 - 2.000.000	1	3	0		Poor	Smoke;Odor	Slightly poor	0	1	1	0	0	0	1	0	0	1	0	0	0	0	1	0	0	0	0	0	0	0	0	1	0	0	1	0	1	1	1	0	1	0		0		1
10	Sangkrah	Urban	Male	2.000.000 - 3.000.000	1	3	1	every night	Poor	Smoke;Odor;Dust	Very good	0	0	1	0	0	0	0	0	0	1	0	0	0	1	1	0	0	0	0	0	0	0	0	0	1	1	1	0	0	1	1	0	0	0		0		1
10	Sangkrah	Urban	Male	1.000.000 - 2.000.000	1	3	1	every night	Slightly good		Good	1	0	0	0	0	0	0	1	0	0	0	0	0	0	1	0	0	0	0	0	0	0	1	0	1	0	1	0	0	0	1	0	1	0		0		1
9	Sangkrah	Urban	Female	1.000.000 - 2.000.000	1	3	1	every night	Poor	Smoke	Slightly poor	0	0	1	0	0	1	0	0	1	1	0	0	0	1	0	1	0	0	0	0	0	0	0	0	1	1	1	1	1	1	1	1	0	0		0		1
[truncated: 5 more columns]
